# Supplementary material for: Screening of microRNAs and target genes involved in Sclerotinia sclerotiorum (Lib.) infection in Brassica napus L
Source: BMC Plant Biol. 2023 Oct 9;23:479. doi: 10.1186/s12870-023-04501-7 (PMC10561407; doi:10.1186/s12870-023-04501-7)
Supplement: Supplementary file 9 — Supplementary Material 9: Table. S1 Annotation statistics for clean tags generated by the six sRNA libraries; Table. S2 qRT-PCR primers used in this study; Table. S3 Summary of small RNA reads obtained in this study; Table. S4 Information on known miRNAs identified in this study; Table. S5 Information on novel miRNAs predicted in this study; Table. S6 Identification of DEMs in R and S accessions after S. sclerotiorum infection; Table. S7 Identification of DEMs between R and S accessions after S. sclerotiorum infection at the same time point; Table. S8 Target prediction of DEMs in R and S accessions after S. sclerotiorum infection [file 12870_2023_4501_MOESM9_ESM.xlsx]

## Sheet: Table S1
Table S1. Annotation statistics for clean tags generated by the six sRNAs libraries.
Categories	R0		R24		R48		S0		S24		S48
	u.	t.	u.	t.	u.	t.	u.	t.	u.	t.	u.	t.
E.A.	136083	412419	141885	365172	142110	352631	93507	302124	176444	408629	160288	360782
E.S.	208925	382383	238553	387928	220332	373181	227447	356717	257277	421283	242187	411104
I.A.	125354	287498	113561	254946	113916	265899	67177	145421	102989	233033	92275	232763
I.S.	219667	643690	200359	576577	200752	605544	123065	325219	178727	508136	158225	516293
miRNA	547	98649	447	62206	459	65232	345	47185	465	59681	377	47987
rRNA	138741	3461189	149053	4041743	132458	3253763	183421	6251387	113834	3863141	120469	3767297
repeat	2388	4445	2020	3577	1960	3504	1149	2006	1902	3495	1566	2863
snRNA	8422	43395	8636	44243	7723	42037	7810	52178	7462	48792	7074	52482
snoRNA	4797	15300	5652	16016	4619	13101	5981	22640	3991	11163	4411	15675
tRNA	9288	113374	9302	148509	8916	118734	11631	251468	7108	93311	7912	165707
unann	3103291	6177207	2847007	5638756	2875015	5938309	1819974	3561395	2553609	4956539	2417223	5336569
t.	3957503	11639549	3716475	11539673	3708260	11031935	2541507	11317740	3403808	10607203	3212007	10909522
Note: u.: unique; t.: total; E.A.: exon_antisense; E.S.: exon_sense; I.A.: Intron-antisense; I.S.: intron_sense.

## Sheet: Table S2
Table S2. Primers used in this study.
Gene ID	Name	Forward primer sequence (5′ to 3′)	Reverse primer（5′ to 3′）	corresponding miRNAs	Experiments
Genes				-
-	BnaMIR156b	CACC TAGGTTTGAGAGTGATGCTGG	TAGGTAAGAAAGAAGAAGAAATAA	-	Cloning
-	MIM156	AGAAAATGCTCACTTCTATCTTCTGTCAAGCTTCGGTTCCCCTCG	CTTGACAGAAGATAGAAGTGAGCATTTTCTAGAGGGAGATAA	-	Cloning
-	AtIPS1	CACCCAAACACCACAAAATCAAAAG	AGGAAGTCACTATAAAGAGAATCGG	-	Cloning
MIRNA name
miR156f	-	CTTGGCAGAAGAGAGTGAGCAC	-	-	qRT-PCR
miR166f	-	CCTCGGACCAGGCTTCATC	-	-	qRT-PCR
miR403	-	CCTTAGATTCACGCACAAACTCG	-	-	qRT-PCR
novel_miR_161	-	CCTGCCCAACGGTTCTATACTCTAAT	-	-	qRT-PCR
novel_miR_263	-	AGACTATCGACGCCAGAACGC	-	-	qRT-PCR
novel_miR_376	-	CGAATGTTGTCTGGCTCGAGG	-	-	qRT-PCR
bna-miR156b/c/g	-	GTCCTTGACAGAAGATAGAGAGCAC	-	-	qRT-PCR
ath-miR156a/b/c/d/e/f	-	CCTGGACAGAAGAGAGTGAGCAC	-	-	qRT-PCR
ath-miR156g	-	GCCGACAGAAGAGAGTGAGCAC	-	-	qRT-PCR
ath-miR156h	-	GTCCTGACAGAAGAAAGAGAGCAC	-	-	qRT-PCR
ath-miR156i-j	-	GTCCTGACAGAAGAGAGAGAGCA	-	-	qRT-PCR
U6 snRNA	-	TTGGAACGATACAGAGAAGATTAGCA	-	-	qRT-PCR
Targets genes
BnaA02g14580D	BnaSPL6	GAGTTTGCGAGGCTCATTC	CGTTGTGACCAGCAAATCG	bna-miR156f	qRT-PCR
BnaA02g16550D	BnaEIL3	GAGGCTTCAGGTTCACTAA	TGCTCCTAAGGCAATGTTT	bna-miR166f	qRT-PCR
BnaA03g18330D	BnaSYD	ATAAATGTTTCGGGTCAGC	TGGGTTCTCAGCCTTGTTC	bna-miR403	qRT-PCR
BnaA09g47220D	BnaRFL1	GTTGGGCTTGTTGGTCTGC	ATCAAATCCGCCACCTCTT	novel_mir_161	qRT-PCR
BnaA01g00370D	BnaHLS1	ACCGTTTGGGCTTCATTTC	CTTGGCACGATAACACTTT	novel_mir_263	qRT-PCR
BnaA09g17850D	BnaSUT1	TACCTCGTTCGTGCTTGT	ATCCTACTCACTTGTCCC	novel_mir_376	qRT-PCR
BnaC01g09170D	-	TCCTTCCCACCTTCCTCAG	CAAGGCGAAGTAGATAGCA	novel_mir_376	qRT-PCR
BnaC02g00690D	BnaActin7	TGGGTTTGCTGGTGACGAT	TGCCTAGGACGACCAACAATACT		qRT-PCR
Genes
AT1G27370	AtSPL10	ACCATCCACAGCTCTCGA	TTGCATGCTCTGACCACA	-	qRT-PCR
AT1G69170	AtSPL6	TTTACCTTGTGATACTTTTGCTA	TATGTTCTCCTCATCTTCCTCTT	-	qRT-PCR
AT5G50670	AtSPL13	AGCATAGCAAAACAATTCCCTTTC	CAACTCGTCATTCTCTCACACAAC	-	qRT-PCR
AT1G27360	AtSPL11	AGATGACAGCAAACAGCTACC	CACTACTGACTCTCTCAAGGC
AT2G33810	AtSPL3	TGGAGTTTGTCAGGTCGAGA	AGCTAAGCGTCTCCTGCAAC	-	qRT-PCR
AT3G15270	AtSPL5	AGATCTCTGGTGACAGTTTTG	TCGCTTGAATGATGAGTTGGT	-	qRT-PCR
AT3G18780	AtActin2	GTATGAGCAAAGAAATCACAGCACT	CCTTTGATCTTGAGAGCTTAGAAAC	-	qRT-PCR
*: Reverse primer was obtained from the MIRcute MIRNA qPCR detection kit (FP401, Tiangen, Beijing, China).

## Sheet: Table S3
Table S3. Summary of small RNA reads obtained in this study.
type	S-0h		S-24h		S-48h		R-0h		R-24h		R-48H
	count	%	count	%	count	%	count	%	count	%	count	%
total_reads	11672636		11547239		11528861		12340495		11926637		11623972
high_quality	11648657	1	11524501	1	11506321	1	12316440	1	11902939	1	11600941	1
3'adapter_null	67229	0.0058	99797	0.0087	131199	0.0114	112300	0.0091	75762	0.0064	90333	0.0078
insert_null	7495	0.0006	10326	0.0009	7836	0.0007	25340	0.0021	60081	0.005	37789	0.0033
5'adapter_contaminants	7210	0.0006	11634	0.001	10643	0.0009	24553	0.002	11444	0.001	14001	0.0012
smaller_than_18nt	248742	0.0214	795365	0.069	446991	0.0388	514300	0.0418	215737	0.0181	426704	0.0368
polyA	241	0	176	0	130	0	398	0	242	0	179	0
clean_reads	11317740	0.9716	10607203	0.9204	10909522	0.9481	11639549	0.945	11539673	0.9695	11031935	0.951

## Sheet: Table S4
Table S4. Information of known miRNAs identified in this study.
miR_name	Read count						Mature sequences	Length (nt)
	R-0h	R-24h	R-48h	S-0h	S-24h	S-48h
miR156a	219	280	429	244	380	429	TGACAGAAGAGAGTGAGCACA	21
miR156b	2	7	21	3	42	32	GCTCTCTATACTTCTGTCACCA	22
miR156c	2	7	21	3	42	32	GCTCTCTATACTTCTGTCAATA	22
miR156d	220	281	430	244	380	430	AGAAACTGACAGAAGAGAGTGAGC	24
miR156e	299	382	502	274	425	459	TGCTCACCTCTCTTTCTGTCAG	22
miR156f	240	302	476	247	396	471	TGACAGAAGAGAGTGAGCAC	20
miR156g	2	6	20	3	42	31	GCTCTCTAGTCTTCTGTCATC	21
miR159	38598	22808	23418	18959	23857	19112	TTTGGATTGAAGGGAGCTCTA	21
miR160a	253	165	129	110	103	94	GCGTATGAGGAGCCATGCAT	20
miR160b	251	163	129	113	102	93	GCGTACAAGGAGTCAAGCATG	21
miR160c	119	81	71	58	49	59	TCGTGCCTGGCTCCCTGTATG	21
miR160d	251	163	129	113	102	93	ATGCCTGGCTCCCTGTATGCC	21
miR161	6	1	4	0	4	1	CTGATGTAGTCACTTTCAATG	21
miR162a	11	4	4	4	1	0	TCGATAAACCTGTGCATCCAG	21
miR164a	433	457	360	196	385	321	TGGAGAAGCAGGGCACGTGCA	21
miR164b	210	307	222	88	252	152	TTTTCGCACGTGTTCTACTAC	21
miR164c	210	307	222	88	252	152	TTGCACGTGTTCTACTACTCCAAC	24
miR164d	210	307	222	88	252	152	CACGTGTTCTACTACTCCAAC	21
miR166a	13066	5333	3536	5515	6559	3222	GAATGTTGTTTGGCTCGAAGA	21
miR166b	13168	5412	3606	5564	6635	3276	TGTGATGATGATGATGATGA	20
miR166c	13168	5412	3606	5564	6634	3275	TGGATGATGCTTGGCTCGAGA	21
miR166d	13066	5329	3532	5515	6559	3222	TCGGACCAGGCTTCATTCCCCC	22
miR166e	13168	5412	3606	5564	6634	3275	TCGGACCAGGCTTCATTCCCC	21
miR166f	80	23	13	48	39	12	TCGGACCAGGCTTCATCCCCC	21
miR167a	171	88	62	43	39	18	TGCCAGCATGATCTAATTAAC	21
miR167b	170	87	61	43	39	18	TTAGATCATGTTCGCAGTTTCACC	24
miR167c	170	87	61	43	39	18	TGAAGCTGCCAGCATGATCTA	21
miR167d	111	83	66	43	49	18	TGAAGCTGCCAGCATGATCT	20
miR168a	1810	1826	2195	947	1859	1619	TCGCTTGGTGCAGGTCGGGAA	21
miR168b	4	4	0	0	1	1	TCGCTTGGTGCAGGTCGAGAA	21
miR169b	1	0	1	0	1	0	TGATCGGCAAGTTTTCCTTGG	21
miR169m	2	3	2	0	1	1	GCAAGTCGACTTTGGCTCTGT	21
miR169n	0	0	1	0	0	0	TGAAGTGGAGTAGAGTATAATG	22
miR171a	45	50	25	22	23	11	TTGAGCCGTGCCAATATCACG	21
miR171b	45	50	25	22	23	11	TTGAGCCGTGCCAATATCACG	21
miR171c	45	50	25	22	23	11	AGATATTAGTGCGGTTCAATC	21
miR171d	45	50	25	22	23	11	TTGAGCCGTGCCAATATCACG	21
miR171e	45	50	25	22	23	11	TTGAGCCGTGCCAATATCACG	21
miR171f	3	2	3	0	0	1	TGATTGAGCCGCGCCAATATC	21
miR171g	3	2	3	0	0	1	TGATTGAGCCGCGCCAATATCT	22
miR172a	213	125	104	40	84	62	AGAATCTTGATGATGCTGCAT	21
miR172b	38	11	10	6	18	12	TTGGGAATCTTGATGATGCTGC	22
miR172c	38	10	9	4	16	8	GGAATCTTGATGATGCTGCAT	21
miR172d	281	142	71	93	93	49	AGAATCTTGATGATGCTGCAG	21
miR2111b-3p	7	7	1	1	2	3	ATCCTCGGGATACAGATTACC	21
miR2111b-5p	0	0	0	1	0	0	TAATCTGCATCCTGAGGTTTA	21
miR2111d	0	0	0	1	0	0	ATCCTCGGGATACGGATTACC	21
miR390a	63	83	135	39	55	148	CGCTATCCATCCTGAGTTCT	20
miR390b	63	84	137	39	56	148	CGCTGTCCATCCTGAGTTTCA	21
miR390c	63	83	135	39	55	148	AAGCTCAGGAGGGATAGCGCC	21
miR393	15	27	9	1	4	1	TCCAAAGGGATCGCATTGATCC	22
miR394a	1926	993	1018	392	835	484	TTGGCATTCTGTCCACCTCCT	21
miR394b	1930	996	1014	395	840	484	TTGGCATTCTGTCCACCTCC	20
miR395a	9	4	19	12	11	8	CTGAAGTGTTTGGGGAACTC	20
miR395b	9	4	19	12	11	8	CTGAAGTGTTTGGGGAACTC	20
miR395c	9	4	19	12	11	8	CTGAAGTGTTTGGGGGAACTC	21
miR395d	90	29	71	124	119	92	CTGAAGTGTTTGGGGGACTC	20
miR395e	90	29	71	124	119	92	CTGAAGTGTTTGGGGGACTC	20
miR395f	90	29	71	124	119	92	CTGAAGTGTTTGGGGGGACTC	21
miR396a	14911	10241	9004	8432	8483	4570	TTCCACAGCTTTCTTGAACTT	21
miR397a	5	2	1	1	2	2	TCATTGAGTGCAGCGTTGATGT	22
miR397b	5	2	1	1	2	2	ATCAACGTTGGCTCAATTATG	21
miR403	15281	11590	10157	5432	5786	3437	TTAGATTCACGCACAAACTCG	21
miR6028	0	0	0	62	121	87	TGAATGTCTTTCTCTTCATC	20
miR6029	354	219	220	129	211	130	TGGGGTTGTGATTTCAGGCTT	21
miR6030	18	21	18	8	9	7	TCCACCCATACCATACAGACCC	22
miR6031	32	27	31	13	21	25	TGTATGATTGTTTCGAAACGCTGT	24
miR6034	0	1	0	0	0	0	ATATCAACTCCGAAGCTATACA	22
miR6035	16	15	7	9	17	9	ATGGAGTAGAAAATGCAGTCG	21
miR824	7	11	7	4	4	3	CCTTCTCATCGATGGTCTAGA	21
miR860	12	18	8	1	1	1	TCAATACATTGGACTACATAT	21
miR1140	8	2	5	0	1	2	TCCGATTGGCTTTAGGCTGT	20

## Sheet: Table S5
Table S5. Information of novel miRNAs predicted in this study.
miR_name	Read count						Mature sequences	Length (nt)
	R-0h	R-24h	R-48h	S-0h	S-24h	S-48h
novel_mir_1	55705	58229	58061	18423	35126	24109	TTGGACTGAAGGGAGCTCCCT	21
novel_mir_62	54742	58229	58061	15967	31118	20017	TTGGACTGAAGGGAGCTCCC	20
novel_mir_35	53821	23406	19409	29299	27068	13142	TCGATAAACCTCTGCATCCAG	21
novel_mir_34	13774	9327	8484	6514	11269	11109	TTGGACTGAAGGGAGCTCCTTC	22
novel_mir_113	9011	9405	9725	3407	5646	4518	TTTCCAAATGTAGACAAAGCA	21
novel_mir_318	7432	4499	5226	2942	5073	3930	TTGGACTGAAGGGAGCTCCTT	21
novel_mir_129	6569	4868	3657	3004	3320	2617	TGATCTTGTGTTGTGATGATA	21
novel_mir_32	5147	901	308	1252	1021	452	TGTGTTCTCAGGTCACCCCTG	21
novel_mir_145	3111	1842	1482	996	1161	650	TTGGACTGAAGGGAACTCCCT	21
novel_mir_333	3011	1219	1325	1059	2562	2083	TCGCGATCTTAGATCCTCTAA	21
novel_mir_74	2713	856	0	1160	1400	0	ATGCACTGCCTCTTCCCTGGC	21
novel_mir_133	2159	0	0	0	0	0	TTCCACAGCTTTCTTGAACTG	21
novel_mir_75	1574	582	201	1210	576	158	GGAATGTTGTCTGGCTCGAGG	21
novel_mir_73	1272	1269	1652	472	1068	870	TCCCAAATGTAGACAAAGCA	20
novel_mir_109	980	502	583	400	499	414	CTTGTCCTGATTTATGAATGCA	22
novel_mir_37	889	972	1264	607	768	636	CCCGCCTTGCATCAACTGAAT	21
novel_mir_67	746	254	182	243	202	76	ATCTGCCGACTCATTCATCCA	21
novel_mir_319	685	127	125	0	130	74	AATGAATGATTCTAGAGACAA	21
novel_mir_3	678	1243	1469	175	585	993	CGGCTCTGATACCAATTGATG	21
novel_mir_379	663	0	0	242	130	96	AATGAATGATGCTAGAGACAAAT	23
novel_mir_394	592	702	562	0	414	0	CGATTGGAGCCCGTACGAGCC	21
novel_mir_165	337	179	137	121	99	69	TGAGTTATCATTGGTCTTGTG	21
novel_mir_390	322	163	112	131	146	80	ATTGGAGTTAATAGAGAACCG	21
novel_mir_27	310	339	301	214	472	378	TTTCGTTGTCTGTTCGACCTT	21
novel_mir_86	279	407	1344	166	433	799	GCAAGTTGACTTTGGCTCTGT	21
novel_mir_383	211	302	179	79	186	92	TCGTCTGATACTAATGGGTC	20
novel_mir_363	192	0	0	65	0	34	CCTGCCTTCCATCAACTGAAT	21
novel_mir_71	190	126	90	46	88	66	ATAAATCCCAAGCATCATCCA	21
novel_mir_144	181	170	195	79	162	151	TCGTATGGGCTCTGTTTCTTG	21
novel_mir_349	173	129	173	51	100	96	TACGGTCTCTTATCTTTTAACTA	23
novel_mir_76	169	185	276	107	164	102	TTTGGATTGAAGGGAGCTCC	20
novel_mir_101	168	64	44	153	133	107	ATCATGCGATCTCTTCGGATT	21
novel_mir_115	167	0	0	32	46	0	TTTGTCTTCTTGCTTATTCGGTA	23
novel_mir_154	162	184	0	99	0	0	GCAGCACCATTAAGATTCACA	21
novel_mir_80	138	0	0	42	182	260	AAGGACTGTCTTGGTATTACCTA	23
novel_mir_112	135	76	88	56	80	48	CTTGCATATCTTAGGAGCTTT	21
novel_mir_376	128	58	13	116	92	20	GAATGTTGTCTGGCTCGAGG	20
novel_mir_331	118	94	94	33	79	117	AGGATTTTAAGAACCGGTTCTTA	23
novel_mir_31	114	23	0	58	36	13	TGTGTTCTCAGGTCACCCCT	20
novel_mir_328	106	197	187	69	172	107	TCGCTTGGTGCAGGTCGGGAC	21
novel_mir_330	101	37	32	15	29	15	TAGCTTCCGACTCATCCATCCA	22
novel_mir_404	97	0	68	0	42	0	ATTCCGATAAGAACCTCAGCTT	22
novel_mir_146	95	108	48	31	44	0	TGAAGCTGCCAGCATGATCTGG	22
novel_mir_130	90	0	77	123	159	137	TTCGGTTTAGTCTTTGTACATT	22
novel_mir_111	85	0	96	0	65	0	TTTTGCGTTTCAACTCGGTCC	21
novel_mir_216	84	0	0	0	0	21	CTTCCGCTAAGAATCTCATCCTA	23
novel_mir_157	83	44	23	51	35	22	GCTCATTCTCGTTCTGTCATAAC	23
novel_mir_19	83	67	49	5	0	0	AACCGTCTTTTAATTTTTAAC	21
novel_mir_278	81	0	0	27	0	0	ACATCTGTTAGGGTTTCTTTG	21
novel_mir_234	75	67	0	0	0	0	TCGTTTTTTGTAGGTGCAGCA	21
novel_mir_215	75	0	0	0	0	0	TGTGAAAAGGCTTAAGAGAATTA	23
novel_mir_230	74	39	36	14	45	29	CTTGTTTCGTCGGTATGTCGTCA	23
novel_mir_20	72	75	76	16	134	87	GCTCTCTAGCCTTCTGTCATC	21
novel_mir_381	70	38	31	23	28	24	CTTATCTCGAACGACTTTCTCG	22
novel_mir_206	69	25	21	30	28	27	TTTTGTATGTTGAAGGTGTGT	21
novel_mir_410	68	0	30	0	36	22	ATCTTGGTTTGATTAGAATGACA	23
novel_mir_53	68	30	27	0	9	0	TTACTCTATATTCCACTCTAT	21
novel_mir_24	67	0	0	0	62	45	TGAGTGACTTGTGATTTAGTATA	23
novel_mir_64	64	31	58	0	21	0	AACTGTCTCTTAATTTTTAACTA	23
novel_mir_189	63	0	0	0	0	0	ATGTAACTCGTCGGGCGGACG	21
novel_mir_52	62	53	56	98	152	85	TGAGCTAATGACCTCTGGTTT	21
novel_mir_139	62	67	43	29	37	22	ATCATGCGATCTATTTGGATT	21
novel_mir_204	59	0	65	13	38	35	CTTCCGTTAAGAATCTCACTCTA	23
novel_mir_183	54	26	28	27	31	0	TTTTTGATCTTGTGTTGTGAT	21
novel_mir_341	50	26	0	16	42	55	TAGATTTTGTGGCTTTAGCTTTA	23
novel_mir_170	50	62	35	0	0	0	GACTTATAATGATCTCATGAA	21
novel_mir_90	49	0	52	25	64	81	AATCTTATTGGTTGGTGAACCTG	23
novel_mir_217	45	10	5	22	16	5	ATCTGCCGACTCATCCATCCA	21
novel_mir_292	44	124	534	9	51	116	TTGTAGAATTTTGGGAAGGGC	21
novel_mir_18	44	0	8	0	0	0	TTTCCTTGACGTGCTGCCACTAG	23
novel_mir_120	40	0	0	0	0	0	TTTGTGACTTTCTCCTTCTAGTA	23
novel_mir_164	39	36	45	24	59	54	TGTGACTTGTGCTTTAGTGTATA	23
novel_mir_261	39	0	0	16	13	0	ATTAGTTGGGGAATAAGTATG	21
novel_mir_91	39	0	0	0	14	19	TAAAAAAACTAACAGACGTCT	21
novel_mir_220	38	22	18	7	0	0	TGGCATTGGTAGTAATGAGTGT	22
novel_mir_258	37	19	0	28	0	0	TGTGAATGATGCGGGAGATGT	21
novel_mir_388	37	31	42	9	29	29	CAGACTAAGTCTCCTCGGACCTT	23
novel_mir_276	37	0	0	0	35	0	ACAAATCCGTTGTAGTCTAGC	21
novel_mir_29	36	0	41	90	95	0	CGATTCTAATTGGACACAACTG	22
novel_mir_49	35	28	0	0	0	0	CTCTCTGACTCCATAATTAGG	21
novel_mir_209	34	18	37	13	33	24	GTGTTCTGATTGCTTGGCGTGTA	23
novel_mir_287	33	0	34	0	0	0	TGGATTTAAATGTATGATGTTT	22
novel_mir_102	33	29	0	0	0	0	GTGCTTATTGACGGTCTTGTGCT	23
novel_mir_408	32	35	32	18	20	13	TAGCTCCAGACTCATTCACTCA	22
novel_mir_361	31	0	0	0	13	10	ATCAGATTTTAGTTACCAATACA	23
novel_mir_196	30	16	0	8	15	0	TATGATGGAGCTGGTTTGATC	21
novel_mir_247	29	0	0	0	0	0	TTGACCTCGGTCGCCGGACACTG	23
novel_mir_309	29	0	0	0	0	0	CTGAGCCGTCCTATGAGATCCAT	23
novel_mir_300	28	0	28	10	14	0	ATCCGATTAGTACGATATTGTCT	23
novel_mir_344	28	0	0	0	15	16	TGACTATAGGAGTTTAATGGATG	23
novel_mir_264	27	9	22	16	6	19	CCGGTTTTTAGTTTTTTTAGTTA	23
novel_mir_303	27	0	0	0	24	0	GTGTCTTCAGAACTCGTGGTTTG	23
novel_mir_94	26	0	0	10	14	0	ATTAATTGAGAATATTTGAATTA	23
novel_mir_414	26	0	0	0	0	0	TGAACCCTTGGATAAATCACA	21
novel_mir_41	25	17	0	0	33	32	CTTCCGCTAAGAACTCCATCCTA	23
novel_mir_100	25	17	28	0	16	14	TGTGACTTCTGTTTTAATATATT	23
novel_mir_223	25	17	14	0	11	8	TACGGACGGGTGAGTTTACACTA	23
novel_mir_104	24	9	7	10	9	0	CATTAATTTATCAAACGACGT	21
novel_mir_42	24	15	0	6	13	19	TTGAAGCGATTTGTAGCGGTTTA	23
novel_mir_280	24	0	0	0	0	0	ATTGTTAACCTGAACTTGGTCCA	23
novel_mir_207	23	6	5	0	15	0	TCAATGTTGGCTCAATTATGT	21
novel_mir_359	23	0	10	0	9	12	ATCATTCGATTGTGGTAGTGTGC	23
novel_mir_308	23	0	0	0	0	0	TACACGTCTAGACTAATTTGGTT	23
novel_mir_208	22	10	0	14	26	15	ATTGATCGCAGCGGTTGTCGCTA	23
novel_mir_72	22	0	0	14	0	0	TTGACTTTATTGAATTACTATTA	23
novel_mir_402	22	17	12	13	13	0	TATGACACATGCAGAGCCGTG	21
novel_mir_69	22	27	46	0	39	54	GTCAATTGATGGGTAGTAGTTCA	23
novel_mir_411	22	0	0	0	39	0	ATCCGTTTAGAACTTTAGAGTT	22
novel_mir_343	22	12	11	0	9	0	TGTGACTTGTGTTTTAGTATATA	23
novel_mir_235	21	27	18	6	22	20	TTGACAGAAGAGAGCGAGCAC	21
novel_mir_149	21	38	14	0	21	11	TTTGTTGATTGACATCTATGC	21
novel_mir_151	21	14	15	0	12	0	CGTTTGGCGTTACTCGAACCC	21
novel_mir_143	21	0	0	0	0	0	CGAGGATTTTACGTGAATAACGG	23
novel_mir_162	21	0	0	0	0	0	ACATCATGCATCTCTGGAAAGT	22
novel_mir_283	21	0	0	0	0	0	TTGGATCTCAGAATTATTAAACT	23
novel_mir_95	21	0	0	0	0	0	ACGTGGTGTTCTTAGGCTTTGT	22
novel_mir_407	20	0	0	0	23	27	GATATTGTCCACTTTGAGCCTA	22
novel_mir_153	20	12	10	0	20	12	TAGACTTAATGAACCTATTCATA	23
novel_mir_222	20	0	0	0	13	6	ACCGATGTTTTCTTGTAGTGACA	23
novel_mir_315	20	12	19	0	0	0	TCACCTGTAAACCCTAAGCTC	21
novel_mir_141	20	8	7	0	0	0	TTACTCTATATTTCACTATAT	21
novel_mir_236	20	0	0	0	0	0	TTCACGTCGGGTTCAAACTCCC	22
novel_mir_161	19	25	37	18	66	74	TTAACGGTTCTATACTCTAAT	21
novel_mir_177	19	0	9	14	15	0	TAAGGCTTTCCGTAACTATC	20
novel_mir_23	19	15	0	0	12	0	AATGTGCTGCAATATCTCTGC	21
novel_mir_50	19	15	14	0	9	5	CGACGATTTTTTCTCTCAGTATA	23
novel_mir_386	19	0	11	0	0	0	TGTAGCGTCTTAGATTTGAATTA	23
novel_mir_198	19	0	0	0	0	0	TGTGTGCTCGTCGCCTCCGGA	21
novel_mir_263	18	0	21	22	61	0	AGACTTCCGGCGCCAGAACGC	21
novel_mir_184	18	6	0	14	0	0	CTTATCTCGGACGACTTTCTTG	22
novel_mir_353	18	14	17	9	11	10	GCCCGTATAGCTCAGTGGTAG	21
novel_mir_239	18	11	0	0	0	8	TAAATCTAGATTAGTTAACTCT	22
novel_mir_119	18	0	0	0	0	0	ATATATTGCTAAGGATCTCTT	21
novel_mir_340	18	0	0	0	0	0	TTTAGGATCTAGGATTTGGGTT	22
novel_mir_354	17	14	0	12	23	0	ATACGATAGTTCTGGTGTGGAA	22
novel_mir_43	17	0	0	0	18	0	CTAGACGGCCGATTTTTAGAACA	23
novel_mir_242	17	0	26	0	13	0	CCAGATGGTCTTGAGGGGAAATA	23
novel_mir_135	17	0	0	0	0	0	TAAACAACTCTAGAATCTCATCT	23
novel_mir_285	17	0	0	0	0	0	AACGGATCTCTAGTTCTATCTTA	23
novel_mir_409	16	21	15	15	7	9	ATTGGTTGGTGAACCTAGAGGTG	23
novel_mir_295	16	8	0	12	0	22	ATCCGCATTGGTGAACTCCAAG	22
novel_mir_148	16	0	5	7	11	0	ATTATTTGAACTTGGACTCAATA	23
novel_mir_89	16	0	24	0	18	8	TTTAAAACAGACGACTTACATG	22
novel_mir_190	16	0	0	0	18	6	ATGAAGCTTATGAATGATGTG	21
novel_mir_241	16	0	0	0	12	21	TTGTATATGTGTATGTAGGTG	21
novel_mir_227	16	0	0	0	0	0	TATGTTTAGGGTCTAGGCGACT	22
novel_mir_293	16	0	0	0	0	0	CTTCCGAGATAGGCTTACCGCA	22
novel_mir_385	16	0	0	0	0	0	TACGGTCTCTTAGCCTTTAACTA	23
novel_mir_44	15	0	0	9	9	0	ATCCGTTTAAAACTCTAGAGTT	22
novel_mir_180	15	13	14	8	13	0	AAAGGCTTAAGAGAATTGATTTA	23
novel_mir_254	15	13	0	0	9	0	TTTCGTTTTACTTTTTTCTGT	21
novel_mir_179	15	0	9	0	8	0	AATGAATGATGCGGTAGACAAAT	23
novel_mir_92	15	0	0	0	0	10	AGAGATTTGTACGACTGGTACTA	23
novel_mir_253	15	9	13	0	0	0	TTGGACTGAAGGTAGCTCCCT	21
novel_mir_203	15	19	7	0	0	0	TGACTCGTGTTTTTTGGAACCA	22
novel_mir_160	15	0	0	0	0	0	TAGAATATCTTGAGAGTAACTTA	23
novel_mir_185	15	0	0	0	0	0	ATTTCCGATTGGTCAGACGACTT	23
novel_mir_269	15	0	0	0	0	0	TTACATTTTTCGGCTAAGAGACA	23
novel_mir_332	15	0	0	0	0	0	GACAGTCTGGATAGAAGGCCC	21
novel_mir_289	14	0	16	0	8	24	TTCTGATTGCTTGACGTGTGGTT	23
novel_mir_284	14	0	0	0	7	5	TCCTAGGCTTTTAGTATACTTTA	23
novel_mir_338	14	0	17	0	0	0	TAGGTTTGTAAGGTTTAATTATA	23
novel_mir_240	14	5	10	0	0	0	TTGATGTTTTGGGTGTATGCACA	23
novel_mir_403	14	0	10	0	0	0	CCGCGATTGGTTAGTTTTTAATT	23
novel_mir_201	14	6	0	0	0	0	AAATGGATCATCTGGATGGAGA	22
novel_mir_12	14	0	0	0	0	0	TTAAGAGACTTAGTTAAGAGACA	23
novel_mir_155	14	0	0	0	0	0	TGAGGATTTACGCATGACTGCAT	23
novel_mir_178	14	0	0	0	0	0	TGATGATTTAGGGTTTAGAGTTA	23
novel_mir_339	14	0	0	0	0	0	CCGGTTCTTAAATTTTTTAGTTA	23
novel_mir_260	13	0	26	0	16	0	CTTCCGTTAAGAACTCTACTCTA	23
novel_mir_9	13	0	0	0	7	0	CCGGTTCTTAGTTTTTTTAATTA	23
novel_mir_229	13	0	0	0	0	12	AGGACGGAGTTCTTAACGGAATA	23
novel_mir_406	13	0	0	0	0	10	TGACGTGGCGGCCTGTGGAGAGA	23
novel_mir_275	13	0	0	0	0	6	GTTAAATCCGGATCTATTAAAGA	23
novel_mir_38	13	0	13	0	0	0	GTTTTGCTCGGTTCTGTGGGC	21
novel_mir_56	13	0	11	0	0	0	TCTTTTTCCGCTTGTAACGTG	21
novel_mir_125	13	7	0	0	0	0	TCGGCTATGAATTAAACATAT	21
novel_mir_181	13	0	0	0	0	0	TCCTTCTGGGTCTGGATGAGTTC	23
novel_mir_226	13	0	0	0	0	0	CCATTGGACGATATGAGGATG	21
novel_mir_228	13	0	0	0	0	0	TAGGGCTGGGCGGGCTCGGGCTG	23
novel_mir_272	13	0	0	0	0	0	GCTTCAGGACTTCTTCAACGG	21
novel_mir_296	13	0	0	0	0	0	TAATAAACAAAGCTGGACTAC	21
novel_mir_317	13	0	0	0	0	0	TTTGTGTCTGAGAGTATAACATA	23
novel_mir_36	13	0	0	0	0	0	TGTGAATTCTGTTTTAATATATA	23
novel_mir_400	13	0	0	0	0	0	GATTAACCCGGATTCTTAGGAT	22
novel_mir_393	12	16	9	10	0	0	TGGAGAGTAAATGACATTCAGA	22
novel_mir_221	12	12	16	9	14	15	AACTTCCGAGGATTGGACCATCA	23
novel_mir_346	12	5	9	6	12	10	TTGTAGCTCTTCTCATAGCAGA	22
novel_mir_377	12	11	0	0	16	0	TTATCGTTCTAGTTTTCACTCT	22
novel_mir_387	12	13	0	0	13	0	CTGAAGATCTCTTGTAACTTT	21
novel_mir_238	12	20	8	0	11	14	TTGTTGATGAAGTGAGAGCCTC	22
novel_mir_195	12	0	11	0	10	0	AGAATATAGATCTTTTAGGAACA	23
novel_mir_63	12	0	0	0	6	0	CTTCCGTTAAGAATCTCATCCTA	23
novel_mir_288	12	0	0	0	0	18	TATCGAATCGTCTATGTAATCTT	23
novel_mir_249	12	8	0	0	0	9	ATCTATTCTATTAAAACATGAAC	23
novel_mir_66	12	5	8	0	0	6	ACGACTTTGCGAACAAATAAA	21
novel_mir_168	12	0	11	0	0	0	ATTGCGGAGTCCTTAGATAGATA	23
novel_mir_358	12	0	11	0	0	0	TACGTGTCAGTGGGGTCTATATA	23
novel_mir_213	12	12	0	0	0	0	AAGTCTTAGATTAGTTAACTCTA	23
novel_mir_15	12	0	0	0	0	0	AAATATTGTTGAAACAGGAGGGC	23
novel_mir_268	12	0	0	0	0	0	CCGGTTCTTAAATAAAAGTTTTA	23
novel_mir_366	12	0	0	0	0	0	CGTGACTTCCTTCTCATACAAG	22
novel_mir_412	12	0	0	0	0	0	ACCGATGTTTTCTTGTAGTGTCA	23
novel_mir_58	12	0	0	0	0	0	AGTGTCTTGGGCTTGTCTGAACT	23
novel_mir_99	11	9	10	24	14	10	ATGGGGATCCGTGGCGCAATG	21
novel_mir_7	11	118	0	16	111	44	TTCGTTCTCTATTTCTCCATG	21
novel_mir_336	11	0	0	9	8	0	TCTTGAATCTTTGAACATATA	21
novel_mir_45	11	0	14	0	10	12	TGGACTTATTTGTTAGAAATTTA	23
novel_mir_147	11	0	0	0	10	0	TGGATCCGGATAGTAAAATGTTG	23
novel_mir_93	11	0	0	0	7	0	CGGATTTTAGCTGCGTAGCTA	21
novel_mir_355	11	12	0	0	0	0	TACCGATGTTTTCTTGTAGTGTG	23
novel_mir_105	11	0	0	0	0	0	ATATCTCATGGTGGAGGACTGTG	23
novel_mir_122	11	0	0	0	0	0	ATCTTCTAGATCTCTTGGCTA	21
novel_mir_138	11	0	0	0	0	0	ATATTGTTTTGTAGCTACGTG	21
novel_mir_169	11	0	0	0	0	0	AATTCCGTCGGTATATTCCA	20
novel_mir_175	11	0	0	0	0	0	CCCGATCAGTACATAAACACATA	23
novel_mir_212	11	0	0	0	0	0	TTTTGTCGTTGATATCTCGTG	21
novel_mir_256	11	0	0	0	0	0	CTCTGATACCAAATTATTTTC	21
novel_mir_270	11	0	0	0	0	0	AATAGTTGATGTTTTAGAAGATG	23
novel_mir_342	11	0	0	0	0	0	TTTAAAATTCAAATTCGTAGG	21
novel_mir_360	11	0	0	0	0	0	TTTTATTGCTGTAGAATTTTATA	23
novel_mir_384	11	0	0	0	0	0	TGGCTTGTGCTCTTCTATTTTT	22
novel_mir_392	11	0	0	0	0	0	TACGGATATCTAATTTTTTTATT	23
novel_mir_307	10	0	0	10	0	0	AGAACGAGTCAGCTCTGGTGGTA	23
novel_mir_301	10	24	22	9	26	14	TGCGTTTGAGATGTGTACTGC	21
novel_mir_121	10	0	5	7	7	5	TTACTCTATATTTCACTCTGT	21
novel_mir_193	10	7	8	0	9	27	TTGGGCTTAAAACTATATGTTTA	23
novel_mir_47	10	0	0	0	8	8	TGATTTGAAAGTGGGATAACTTA	23
novel_mir_167	10	19	17	0	7	13	ATGTAATTGCGGGGTTCTAAG	21
novel_mir_237	10	0	0	0	7	0	TGGTTGTGGTATTGATGACAATA	23
novel_mir_132	10	11	0	0	0	12	CTTGATCTTCATTTTTGCTAGA	22
novel_mir_211	10	5	8	0	0	0	TGTGACTTCTGTTTTAATGTATA	23
novel_mir_128	10	0	7	0	0	0	GTTTTGGAGTTGGGTTGGAGATA	23
novel_mir_367	10	0	7	0	0	0	CCTTCTCTCGGTAGCTCGCGG	21
novel_mir_251	10	17	0	0	0	0	AATTCTATTGGTTGGTGAACTT	22
novel_mir_316	10	8	0	0	0	0	ACAGATTGCAAGGACTTGATTGC	23
novel_mir_117	10	0	0	0	0	0	ATTAGGAACATGACCAGTTGATA	23
novel_mir_126	10	0	0	0	0	0	TTAAAAATTAAGAATCGGATT	21
novel_mir_131	10	0	0	0	0	0	CATCCGACGTGGACACCTCCATA	23
novel_mir_163	10	0	0	0	0	0	CCTCGTTCTGATCTGATTCCATG	23
novel_mir_172	10	0	0	0	0	0	CGGTATTTTCCGAGGACTCGGTT	23
novel_mir_176	10	0	0	0	0	0	TTCATTTTCCGTCGGAATGTCCA	23
novel_mir_188	10	0	0	0	0	0	ATCCGGATCCGAGGTTCTCGG	21
novel_mir_248	10	0	0	0	0	0	CTTGTAATTACTTGAAGATGATA	23
novel_mir_25	10	0	0	0	0	0	TTGAGATTTTAAAGTTAACTTTG	23
novel_mir_255	10	0	0	0	0	0	CTAAAAAATCTAAGAACCGGT	21
novel_mir_26	10	0	0	0	0	0	ATGGATCTTTTAGGAACGGATG	22
novel_mir_273	10	0	0	0	0	0	AGGTGGCGGAACTCACAGTCGTG	23
novel_mir_30	10	0	0	0	0	0	AAAACGACTTATATTGAAAAACA	23
novel_mir_325	10	0	0	0	0	0	TAGGATTTAGAATTTAAGATTT	22
novel_mir_347	10	0	0	0	0	0	ACGTGGATGTGTACATAATGTTA	23
novel_mir_57	10	0	0	0	0	0	TAATTAGGTTGTTGGTGCGCTT	22
novel_mir_68	10	0	0	0	0	0	TCTTGTGAAATAAACTCTCATC	22
novel_mir_364	9	10	0	14	0	15	AATTGTCAGAGACCTAGAGGTG	22
novel_mir_365	9	0	0	6	0	0	CTTTCCACTGTAGAATGGCTATA	23
novel_mir_291	9	0	0	0	15	7	TTTAGGTCTAGGATTTGAGTTT	22
novel_mir_171	9	8	0	0	6	7	TTGTCGCTTGTGGTTCCCGATT	22
novel_mir_142	9	0	12	0	6	0	TGAAGCTGCCAGCATGATCTT	21
novel_mir_267	9	0	11	0	0	6	TCGGTCTCATGTCTCTGGCGATG	23
novel_mir_405	9	0	6	0	0	6	GATATCCGTTACTGAGTCTTCTC	23
novel_mir_98	9	8	20	0	0	5	GATCCTCTGAACACTTCATTG	21
novel_mir_8	9	0	11	0	0	0	CCGGCCTTGGATCTGATTCTG	21
novel_mir_245	9	0	10	0	0	0	GATGTGGGTAGTCAAAGGACTC	22
novel_mir_205	9	9	7	0	0	0	GATGTCTGGGGAATTTTCTAG	21
novel_mir_348	9	0	6	0	0	0	TGGATTTAAATGTACGATGTTTA	23
novel_mir_378	9	0	6	0	0	0	ATTGGTTGAAATATGGTTAGATA	23
novel_mir_17	9	14	0	0	0	0	TCCGAAGATATCTGAAATTAGTT	23
novel_mir_134	9	0	0	0	0	0	TCCGGTCTTGACGCGTGTTTTCG	23
novel_mir_159	9	0	0	0	0	0	TGACGTGTACACTCTCTCCTTTG	23
novel_mir_174	9	0	0	0	0	0	TCCAAATCCTAGGTGGCACTCTA	23
novel_mir_191	9	0	0	0	0	0	GATGGATCGACCGGATGAAGATG	23
novel_mir_197	9	0	0	0	0	0	TCCTCCGATTGGTATAAACCCTA	23
novel_mir_259	9	0	0	0	0	0	ATAGTGGATTTGTCATTTTGAC	22
novel_mir_304	9	0	0	0	0	0	TCCTTCCTCTGTAACATTACA	21
novel_mir_305	9	0	0	0	0	0	CTTATCCGGATCTGAGGTTCTC	22
novel_mir_320	9	0	0	0	0	0	TCGGTTAAACTCTAAACCAGA	21
novel_mir_324	9	0	0	0	0	0	ACGGGCTTGGACCCGGGACGGTC	23
novel_mir_350	9	0	0	0	0	0	TAGGTGATTTGTGCTTTAGTATA	23
novel_mir_368	9	0	0	0	0	0	ATTAATAAACTGTTTCTTAAC	21
novel_mir_54	9	0	0	0	0	0	TCCGGATTTTATGCCCATGCCTA	23
novel_mir_5	9	0	0	0	0	0	ACTAGAATTCTTGTCCGCGCT	21
novel_mir_60	9	0	0	0	0	0	AGCGGATTGGTTAGTGCGGTG	21
novel_mir_61	9	0	0	0	0	0	AGAACTGTCTCTTAACCGAAAAGTA	25
novel_mir_88	9	0	0	0	0	0	GTTTGCGGTTGCGGGCGGTTGTG	23
novel_mir_97	9	0	0	0	0	0	TCTGCGCGGGCGTGAAACGC	20
novel_mir_140	8	0	0	7	0	0	TATGGTAAAAAGAAGTATGTG	21
novel_mir_118	8	10	0	6	11	0	TGCCTGGCTCCCTGTATACCA	21
novel_mir_123	8	7	13	0	7	8	ATATGATCTCTTTCCTTAACTCG	23
novel_mir_382	8	0	0	0	0	15	GTGTCTTCAGAACTCTTCGTTTG	23
novel_mir_173	8	0	0	0	0	7	AATCTTATTGTTCGGTGAACTTA	23
novel_mir_369	8	0	7	0	0	0	ATATTCCTCGGAGTCAGAATG	21
novel_mir_244	8	0	6	0	0	0	CGGATTTTTGGACATGAACTT	21
novel_mir_114	8	0	0	0	0	0	ACGGATATCCAGAATTTTTGG	21
novel_mir_13	8	0	0	0	0	0	TTCATGATCTCCACTAACTCG	21
novel_mir_150	8	0	0	0	0	0	CACGCACGCCGGTCTTAACCA	21
novel_mir_210	8	0	0	0	0	0	TTTACCCAGACGGCTTACTTG	21
novel_mir_218	8	0	0	0	0	0	GCACCGGGGTTGGAGATGCTCTA	23
novel_mir_219	8	0	0	0	0	0	TTTCGGTAAATGATCTATATATT	23
novel_mir_225	8	0	0	0	0	0	CGAGGTGTTGGCTGGATGGTC	21
novel_mir_22	8	0	0	0	0	0	TCCGGATTCATCGGGAGAGTG	21
novel_mir_266	8	0	0	0	0	0	TTACGGTTTGGGTTTAGGATCTA	23
novel_mir_277	8	0	0	0	0	0	TTCAGGTGATGAGATTTGATC	21
novel_mir_28	8	0	0	0	0	0	AACGTGTTTTTGTAGTTTTGTCA	23
novel_mir_290	8	0	0	0	0	0	TTTGATTGGTGGTAAGAGAGGTG	23
novel_mir_294	8	0	0	0	0	0	ATCAGATTGTGGCATGGCCGATA	23
novel_mir_297	8	0	0	0	0	0	AATCCTATTGGTTGGTGAACTT	22
novel_mir_302	8	0	0	0	0	0	TTTTAACTTCCGCTAAGAACT	21
novel_mir_321	8	0	0	0	0	0	TGTCTACGGCTTCGTCTCGAA	21
novel_mir_33	8	0	0	0	0	0	GTGGTGGCTTGAGTATAACTTTA	23
novel_mir_399	8	0	0	0	0	0	TTACGTGGTTATGAGTCAGGACA	23
novel_mir_46	8	0	0	0	0	0	ACCGATATGTAAGATTTTTATAC	23
novel_mir_70	8	0	0	0	0	0	GTGGACGCTCTCAATGGTTTAT	22
novel_mir_82	8	0	0	0	0	0	ATGAATAGTGTAACTGCGGGATA	23
novel_mir_87	8	0	0	0	0	0	TATTATGATCTAAGAACACTT	21
novel_mir_391	7	0	9	7	18	0	ATCCGATATAACCTGAATCCAA	22
novel_mir_6	7	0	6	7	0	0	TCTGAGAATCTAGGCATGTTC	21
novel_mir_79	7	0	0	0	13	5	TGCTCCAATGATGTTACTCTATA	23
novel_mir_202	7	8	0	0	10	9	CGGAATATAAGAACCCGTTTCTT	23
novel_mir_21	7	9	0	0	8	13	AAACTCTATCCTCTGAAAGAT	21
novel_mir_199	7	0	6	0	5	0	TGAGAGCTTTAGTTTTTGAGATA	23
novel_mir_380	7	0	0	0	0	11	CTTAAGGACCGGCTGGGACGTTA	23
novel_mir_311	7	0	0	0	0	7	GACTTTTCGACGACATTCTGATA	23
novel_mir_214	7	9	12	0	0	0	AGAAAACTGTGTCACCAATGATA	23
novel_mir_10	7	0	11	0	0	0	TAATGGACAATTTGCATGATG	21
novel_mir_156	7	0	11	0	0	0	AAAATAGAGTGGGGTTGGAGATA	23
novel_mir_389	7	0	9	0	0	0	TATGTAGCCGTCTTTATTTGTTA	23
novel_mir_329	7	0	5	0	0	0	TTTGTTTTCAATCTGTGGACC	21
novel_mir_337	7	5	0	0	0	0	ATGATTAACCCGAGTTCTTAG	21
novel_mir_108	7	0	0	0	0	0	GATCTGTTAGGGTTTCTTTG	20
novel_mir_124	7	0	0	0	0	0	CCGTTCTAACTGATATCCTGATT	23
novel_mir_136	7	0	0	0	0	0	TTGAGGCTTAGGAGAAATCTTTA	23
novel_mir_192	7	0	0	0	0	0	AATATGTGTGTAAAATCTTAAAC	23
novel_mir_243	7	0	0	0	0	0	TTGTGTTTTATTGTTTACTGATA	23
novel_mir_246	7	0	0	0	0	0	TTGGCTTGTAGTTCCCCCAATA	22
novel_mir_257	7	0	0	0	0	0	TTCCGACCCAACTATTATCAG	21
novel_mir_265	7	0	0	0	0	0	AGCGGTTGTTAGCGTTTTGCAAC	23
novel_mir_271	7	0	0	0	0	0	ATGGAGAATTGATTACAAAGATA	23
novel_mir_274	7	0	0	0	0	0	AGAGTGAAAAATAGAATGATG	21
novel_mir_327	7	0	0	0	0	0	CCTGACCTTGTGCGAACCTA	20
novel_mir_334	7	0	0	0	0	0	ACGGTATCGCGAATCACTTCCTG	23
novel_mir_335	7	0	0	0	0	0	CATCGATCTATATATTGTATACT	23
novel_mir_371	7	0	0	0	0	0	TCTTAATAAGCGTGCATACTCTG	23
novel_mir_372	7	0	0	0	0	0	ACGGTTGGATCTTCTGTTGTCTA	23
novel_mir_375	7	0	0	0	0	0	TACTTTTGTAACCGACTCTTATG	23
novel_mir_395	7	0	0	0	0	0	CATCGGTATAATTATTAATTA	21
novel_mir_396	7	0	0	0	0	0	ATTAATAATTATACTGAGGAA	21
novel_mir_397	7	0	0	0	0	0	TAGATTTTAGATTTTGGTTTTTA	23
novel_mir_40	7	0	0	0	0	0	CTCGGTCTTCGCTCACATCCC	21
novel_mir_51	7	0	0	0	0	0	TAGAGTGGTCAAAGTCGATGATA	23
novel_mir_81	7	0	0	0	0	0	ACTTACATTTCAGTCGTCTGGTA	23
novel_mir_85	7	0	0	0	0	0	TAAACCGTGTAATAGAGCTTC	21
novel_mir_96	7	0	0	0	0	0	GAAATATGTTGGTCTATCTAATT	23
novel_mir_345	6	0	0	12	0	0	AAAGAATCTCGTCGGTGACCG	21
novel_mir_231	6	0	0	5	0	0	CGACTGTTTCTGAAATCCCCAGA	23
novel_mir_2	6	6	0	0	7	0	AGGGCTCCGGCGACGGCACGG	21
novel_mir_83	6	10	0	0	6	0	ATCTGGTTCTATGGTGTAGTG	21
novel_mir_373	6	0	0	0	0	9	TCATCTCTGAACATCATCTTCTG	23
novel_mir_110	6	0	0	0	0	8	GATGGTCTTAGAGTTCTCCAACA	23
novel_mir_262	6	0	10	0	0	0	CTAGACGTCTGGGCGCTACGCTT	23
novel_mir_107	6	0	9	0	0	0	ACGGGTGTTTGCTTTAATTTGTA	23
novel_mir_362	6	0	7	0	0	0	ATGGTGTACACTGACGGTTATT	22
novel_mir_374	6	0	7	0	0	0	AGTGATGTTTGGAAACATGGATA	23
novel_mir_39	6	0	7	0	0	0	ATTGTGTGTTTGTTTCTCGGTGG	23
novel_mir_116	6	7	6	0	0	0	CGGTAGAATATTGTATATGTC	21
novel_mir_187	6	7	0	0	0	0	AAACTGTCTTTTAATTTTTAACT	23
novel_mir_11	6	0	0	0	0	0	TGTTCTTGTTTGATTGTTGCACA	23
novel_mir_137	6	0	0	0	0	0	AGGATGTGCTGTTTAAATAGATA	23
novel_mir_14	6	0	0	0	0	0	CTTCAAATCTCGGTAATATACTT	23
novel_mir_158	6	0	0	0	0	0	TGGTATCTGGGCAGTCACATTC	22
novel_mir_16	6	0	0	0	0	0	CAGGGCTAAGTACAAAATGTACT	23
novel_mir_166	6	0	0	0	0	0	TAAAGGATAAACTTAGAAATGTG	23
novel_mir_182	6	0	0	0	0	0	ATCCTGGTTTGATAAGAATGACG	23
novel_mir_186	6	0	0	0	0	0	TCGAGTGACTTGTGCTTTGTATA	23
novel_mir_194	6	0	0	0	0	0	TGGGTCTCTCTACTTTGTCAATA	23
novel_mir_200	6	0	0	0	0	0	TGGTGTTGTTGATCTTAAAAATA	23
novel_mir_224	6	0	0	0	0	0	TAAGTCTTTCCACTATTCCATT	22
novel_mir_232	6	0	0	0	0	0	GACGGTTCTTAGCTTTTCTTATA	23
novel_mir_233	6	0	0	0	0	0	TATTATAAAACCGGCGGTTAG	21
novel_mir_252	6	0	0	0	0	0	AGTGTGTTATGTAGTAGGTGATA	23
novel_mir_310	6	0	0	0	0	0	GAGGGCTTGATATCTTACTTTTA	23
novel_mir_312	6	0	0	0	0	0	TTTAGGTCTTTGGTATTTTGCTA	23
novel_mir_323	6	0	0	0	0	0	CGGATTGGGTCTTGTCGGGCCTA	23
novel_mir_351	6	0	0	0	0	0	CCAGGATCTCTCACTAAGTAG	21
novel_mir_352	6	0	0	0	0	0	AGGATCTGAAAAAGACATGACAT	23
novel_mir_356	6	0	0	0	0	0	TATGGGTGGGGTGGCAAAATC	21
novel_mir_357	6	0	0	0	0	0	AGTTGCTCTGCCTTTTACTTTTA	23
novel_mir_370	6	0	0	0	0	0	ATATACTTAAAATTTTGACGT	21
novel_mir_398	6	0	0	0	0	0	TTGGATCATACGCATAGCTTC	21
novel_mir_401	6	0	0	0	0	0	TTTCTTTGTCTGTACGTTAGC	21
novel_mir_4	6	0	0	0	0	0	CCAAATTCTCAGGACCGGTTCTA	23
novel_mir_55	6	0	0	0	0	0	TAGGTTCGGGTTCGGTTCAGATA	23
novel_mir_78	6	0	0	0	0	0	ATCATGCTATCCCTTTGAATT	21
novel_mir_282	5	5	5	5	7	6	TGATCGGCAAGTCGTCCTTGG	21
novel_mir_84	5	0	0	5	6	0	TTTGATTTGTCCGATGTGGG	20
novel_mir_250	5	0	0	0	7	0	TTCTCTCTCGTGCCGTCGGAAG	22
novel_mir_413	5	0	0	0	5	0	GATGAGTTAGGAGACCGATGACA	23
novel_mir_286	5	0	0	0	0	8	GACGGATAACGACTCGGGTTGTT	23
novel_mir_299	5	10	11	0	0	6	GATAACGACTACTGTAAAAGGAT	23
novel_mir_103	5	0	5	0	0	0	TTCGTATGTTTTATTCTCTAATA	23
novel_mir_279	5	5	0	0	0	0	GTTAATTGGTGTGTGCTTAAACA	23
novel_mir_314	5	5	0	0	0	0	TTTTGCCTACTCCTCCCATACC	22
novel_mir_106	5	0	0	0	0	0	CCGGTTCTTGGCTTTTTTAGTTA	23
novel_mir_127	5	0	0	0	0	0	TCGCTTGGTGCAGGCCGGGAA	21
novel_mir_152	5	0	0	0	0	0	ATTGTGTAATCCTAGAGTCTCTA	23
novel_mir_281	5	0	0	0	0	0	CCCGGGTTTGAGCCATGAGCTTG	23
novel_mir_298	5	0	0	0	0	0	ACGACTGTGAGTTCCGCCACCTA	23
novel_mir_306	5	0	0	0	0	0	TGCGATCGAGACGACAACTTTC	22
novel_mir_313	5	0	0	0	0	0	GCCGATTAGTTGAAATCTTGATT	23
novel_mir_322	5	0	0	0	0	0	GATCCGTCTCTTTGAATCGAG	21
novel_mir_326	5	0	0	0	0	0	AATTAGTATATAGGTAGAAAGTG	23
novel_mir_48	5	0	0	0	0	0	TTTTGTTTCTTAGCCTCTGTCTA	23
novel_mir_59	5	0	0	0	0	0	ATTAATTGTTAAATGACTGTG	21
novel_mir_65	5	0	0	0	0	0	CAGTTTCTTAGAACCTCACCCTA	23
novel_mir_77	5	0	0	0	0	0	TGGTCTAAATCTCTTATATATT	22
novel_mir_691	0	0	949	1559	0	707	GGGTCGATATGAGAACACATG	21
novel_mir_761	0	0	607	1036	0	254	TCCGTCGTAGTCTAGCTGGTTAG	23
novel_mir_659	0	0	125	284	130	74	GAATGATTCTAGAGACAAATTG	22
novel_mir_926	0	0	0	284	0	0	AATGAATGATTCTAGAGACA	20
novel_mir_873	0	0	0	184	250	344	AAAGGAATCCATTGAATGAGC	21
novel_mir_930	0	0	0	176	324	365	TGATCTCTGGATATGTCATGCG	22
novel_mir_841	0	0	0	147	122	52	ATACTCTATATTTTACTCTAT	21
novel_mir_533	0	70	0	85	0	0	GCTGGAGTAGCTCAGTTGGT	20
novel_mir_946	0	0	0	69	0	0	ATCCGATAGAACCTGAAACATTC	23
novel_mir_955	0	0	0	62	96	0	GGTAAAGGACTTACAGCTGTG	21
novel_mir_921	0	0	0	62	0	0	AGCTGGACGACTTATTAGACGA	22
novel_mir_885	0	0	0	60	0	0	CGATTCTTAATTTTTAACTG	20
novel_mir_920	0	0	0	56	134	120	AACGTGAGAGCTCGATTCTAAA	22
novel_mir_949	0	0	0	41	0	0	ATCCGATTAGTACGATATTGTTC	23
novel_mir_865	0	0	0	36	0	0	AGGGTCTGACTGGTTTAACCGC	22
novel_mir_959	0	0	0	35	0	0	TTAAGGATTTTGATTTTGTTTCA	23
novel_mir_844	0	0	0	32	0	0	ATATTCCGTTAAGAACTTCACC	22
novel_mir_472	0	46	25	31	35	11	ATCCTCGGGACACAGATTACC	21
novel_mir_888	0	0	0	29	0	0	TTATGGAGGTTTTTATGGACG	21
novel_mir_897	0	0	0	28	0	0	TTAATAGATCCGGATTTAACCC	22
novel_mir_469	0	22	7	27	0	0	TTCGGACCAGGCTTCATTCCCC	22
novel_mir_854	0	0	0	23	20	0	AAAACCGAACTGATATCTAGATT	23
novel_mir_899	0	0	0	21	0	0	ATTCCGGTTTGGTTACTTAGACT	23
novel_mir_923	0	0	0	20	17	14	CATCACGACTTCGAACCCCGG	21
novel_mir_514	0	23	0	20	0	76	GCTTAGGGATTTAGAGTTTCGTA	23
novel_mir_585	0	11	0	20	0	20	TTGGTCTATTCTCAGCTTTAT	21
novel_mir_447	0	12	0	20	0	0	ACATCTGTTAGGGATTCTTTG	21
novel_mir_903	0	0	0	20	0	0	AACTGATCTAGACTTAGGGTTT	22
novel_mir_947	0	0	0	18	36	44	TTAATTGGCTCTGAATATTTCTG	23
novel_mir_851	0	0	0	18	0	0	CGAAGGCTAGGGGTTTGTTCT	21
novel_mir_957	0	0	0	18	0	0	AAAAGGATGATACAACTGCAGA	22
novel_mir_872	0	0	0	17	20	0	ATCAAGTTGTTGTAGTATAGTG	22
novel_mir_879	0	0	0	17	0	13	AACGTGAGAGCTCCATTGCAAA	22
novel_mir_869	0	0	0	16	0	41	CCAGATCTGCGGTTGAACCGGT	22
novel_mir_906	0	0	0	16	0	0	GTTGTGCGGATCAAGATCTAGTT	23
novel_mir_908	0	0	0	16	0	0	TTGCGATGATGAGAATTTTA	20
novel_mir_436	0	60	52	15	26	11	TGAACCCTTGAATAAATCATA	21
novel_mir_857	0	0	0	15	0	0	TTAGGATCTAGGATTTGGGTTT	22
novel_mir_934	0	0	0	15	0	0	CACGGTCTCTTTGTTTGAATATA	23
novel_mir_938	0	0	0	15	0	0	GTTGTGCGGGTCAAGATCTAGTT	23
novel_mir_944	0	0	0	15	0	0	GTGGCGATCCGCGATTGGTTGAT	23
novel_mir_931	0	0	0	14	27	26	CATTTCAGTCTTGGCAGTGTTCA	23
novel_mir_741	0	0	24	14	0	30	AACACGATCGAGGCGTTTTGCTT	23
novel_mir_884	0	0	0	14	0	29	ATCCGATAGAACCTGAAACATT	22
novel_mir_628	0	0	9	14	0	0	TTTAGATCTAGTGTTGTGATG	21
novel_mir_964	0	0	0	14	0	0	AATGACATGTGGCTACAAAAAGA	23
novel_mir_770	0	0	45	13	35	43	AATCTTATTGGTTGGTGAACTTA	23
novel_mir_962	0	0	0	13	22	36	GGTGTTATTGGGCTTTTGGGC	21
novel_mir_859	0	0	0	13	13	0	CTATGATCTTTACTGTTGTTTTA	23
novel_mir_870	0	0	0	13	0	10	GCAAGTAGACTTTGGCTCTGT	21
novel_mir_515	0	21	16	13	0	0	AGGATCTTATCTTGACAAGTT	21
novel_mir_892	0	0	0	13	0	0	CGTGATCCTGACTTAATAGAATA	23
novel_mir_940	0	0	0	13	0	0	CAACTGTGGCTCTAAAAATTTAG	23
novel_mir_945	0	0	0	13	0	0	AATGGCGGACAGCCTGCACGTGG	23
novel_mir_534	0	23	19	12	32	25	AATCTTAGATAGTCGTGATGTCA	23
novel_mir_845	0	0	0	12	0	16	TATTTTTGTGACTTTGAGCCTTA	23
novel_mir_886	0	0	0	12	0	13	AAAACGATAGAAATGACAATGAC	23
novel_mir_862	0	0	0	12	0	0	TACTCTAAACTCTATTTTAAAAT	23
novel_mir_868	0	0	0	12	0	0	ATAGAGTGAACCATTAGAGC	20
novel_mir_907	0	0	0	12	0	0	ATGATTAACTCCGGTCTCTTAGC	23
novel_mir_911	0	0	0	12	0	0	AAGAACCGATCCGAACCCGAACC	23
novel_mir_924	0	0	0	12	0	0	TCCGATCGTCTCTACCCGAGTCA	23
novel_mir_863	0	0	0	11	15	18	TGGACTACTATATATTATGGG	21
novel_mir_437	0	21	0	11	0	19	AATCAGACCGGAATAGAACAACC	23
novel_mir_471	0	15	0	11	0	0	TCCTCTAGATCTGTTCGTTTT	21
novel_mir_842	0	0	0	11	0	0	AAATGTGCTGCAATATCTCTGC	22
novel_mir_846	0	0	0	11	0	0	TTGTCCTGATTTATGAATGCC	21
novel_mir_856	0	0	0	11	0	0	AACTGTCTCTTAATTTTTAACT	22
novel_mir_913	0	0	0	11	0	0	AAAAGACTGTATCTTATATTAC	22
novel_mir_928	0	0	0	11	0	0	AGGACTTCTGATATTTTTGGCA	22
novel_mir_935	0	0	0	11	0	0	AGAGGTGGATTGGAGATGGT	20
novel_mir_950	0	0	0	11	0	0	AATCAACGACTTTATGACGTGGC	23
novel_mir_961	0	0	0	11	0	0	AGACGATTCAGACGACTTACTG	22
novel_mir_749	0	0	7	10	15	25	CGATTAATCGGGTTGTTGGCCG	22
novel_mir_853	0	0	0	10	15	0	AAGGGCGGTGGTATTATGATATA	23
novel_mir_547	0	11	9	10	13	13	AGAACGAGTCAGCTCTGGTGG	21
novel_mir_918	0	0	0	10	11	0	CGACCGGTACTGTTTATTTTACA	23
novel_mir_740	0	0	38	10	0	0	GATCTGTAAATATTGTTGAAAC	22
novel_mir_523	0	11	0	10	0	0	CTCGGCCGAGTCAACTCAGTG	21
novel_mir_852	0	0	0	10	0	0	TAGCTTCCGACTCATTCATCC	21
novel_mir_867	0	0	0	10	0	0	AAACGGTTCTTAGCTTTTAACTA	23
novel_mir_904	0	0	0	10	0	0	ATGACGGTGTAATTTTCTATATA	23
novel_mir_909	0	0	0	10	0	0	GGGTCCTTAGCTCAGTGGTAG	21
novel_mir_917	0	0	0	10	0	0	ATTGACTGTAGAGAAGATACGTG	23
novel_mir_925	0	0	0	10	0	0	AATATGGGTCTAGTTCAATGTCT	23
novel_mir_929	0	0	0	10	0	0	TTCTGATTGCTTGACGTGTA	20
novel_mir_933	0	0	0	10	0	0	TTTCGGCTAAGAGACAGGTTCTT	23
novel_mir_605	0	0	115	9	41	0	TGCTCACGGCTCTTTCTGTCAG	22
novel_mir_499	0	13	20	9	18	15	AATGCTGCAGCACATGAAGATG	22
novel_mir_431	0	15	0	9	11	0	ATTTGATTTGTCCGATGTGGG	21
novel_mir_432	0	25	0	9	0	0	TGTGAATTCTGTTTTAATATAT	22
novel_mir_495	0	7	0	9	0	0	TTTCCGTTTGGCCGCCAAGACC	22
novel_mir_843	0	0	0	9	0	0	ATGAGATCTATGTTCGATGAT	21
novel_mir_848	0	0	0	9	0	0	CGAAACTACTTAGATCGCTGT	21
novel_mir_875	0	0	0	9	0	0	AAACATGATTAGAGAGCTAGATA	23
novel_mir_878	0	0	0	9	0	0	GTTTGCGGTTGCGGGCGGTTGCA	23
novel_mir_881	0	0	0	9	0	0	TGGAACTGAGAGGCACGAGTC	21
novel_mir_882	0	0	0	9	0	0	ATGAAATCTTATTGGCTGGTG	21
novel_mir_893	0	0	0	9	0	0	TTGGTTTAGGGTCTAGGATTT	21
novel_mir_902	0	0	0	9	0	0	TTTAGGTCTAGGATTTGTGTTT	22
novel_mir_905	0	0	0	9	0	0	TTCAGTTCTCCGTAGTTTCTATA	23
novel_mir_915	0	0	0	9	0	0	CAGATTCGGAGTCCATTTGAGC	22
novel_mir_936	0	0	0	9	0	0	TACCGGTAAATCTTTAGTTTGA	22
novel_mir_941	0	0	0	9	0	0	TTTGGAGATCTTATCGGAAGTTA	23
novel_mir_956	0	0	0	9	0	0	CCGTACTGTTTTTATGTTATACA	23
novel_mir_960	0	0	0	9	0	0	TAATTATACGAATACTGACGGT	22
novel_mir_951	0	0	0	8	0	18	TCTGTGGGTAAAGTAGGCCTC	21
novel_mir_744	0	0	7	8	0	10	AAAACGATGGAATTGACAATGAC	23
novel_mir_855	0	0	0	8	0	0	ACGTGGATAGCTTAGGAGAGAGA	23
novel_mir_858	0	0	0	8	0	0	CTACGTGGACACTCTATCTGAGG	23
novel_mir_860	0	0	0	8	0	0	TTTTCGAATCTAGATCTGTTCT	22
novel_mir_861	0	0	0	8	0	0	AAGAGACTGAGGTTAATCATGGT	23
novel_mir_864	0	0	0	8	0	0	ATATAAGTAGATATTGAGATGTG	23
novel_mir_871	0	0	0	8	0	0	TTTATATCTGTCATCTTTCGC	21
novel_mir_887	0	0	0	8	0	0	CGTCACCGTCGGTCCAGTCCG	21
novel_mir_894	0	0	0	8	0	0	CTCTCTCCGGATATGCAAATGG	22
novel_mir_898	0	0	0	8	0	0	TAGGAAAAGAAATCAATTGAG	21
novel_mir_912	0	0	0	8	0	0	TGCAAAACTAACCTCTGACGACT	23
novel_mir_953	0	0	0	8	0	0	AATCCTATTGGTCGGTGAACCTA	23
novel_mir_919	0	0	0	7	12	0	TAGACTCTGTAAATTATTTTC	21
novel_mir_850	0	0	0	7	8	0	CTGTTGCTTCTCCGATCTCCA	21
novel_mir_891	0	0	0	7	6	0	TCTCCACGCGTTGGCTCCTGG	21
novel_mir_529	0	7	0	7	0	6	ATAGAGGAAAATATAGAGATGTG	23
novel_mir_840	0	0	0	7	0	0	ACGGGCGAGATATATTTTATTT	22
novel_mir_874	0	0	0	7	0	0	AAAAGATTGTGTATAGAATTACT	23
novel_mir_877	0	0	0	7	0	0	TCAGTAGATCTTTAAAATAATTT	23
novel_mir_890	0	0	0	7	0	0	TTCAAAATCTGTGCCTCTGCCC	22
novel_mir_916	0	0	0	7	0	0	AGTGGGGTAGTTGAGCGTGGC	21
novel_mir_932	0	0	0	7	0	0	TCAATGTAGAAGACTTGCCTA	21
novel_mir_943	0	0	0	7	0	0	TTTGACTGTTATCGCATTTGGT	22
novel_mir_963	0	0	0	7	0	0	CACGTCTGCATGGGTGTCACA	21
novel_mir_937	0	0	0	6	15	0	TCAGCGTTTTGTGGGCTCCACTT	23
novel_mir_839	0	0	0	6	10	21	CTAGATTTCGTCGTTTGTATG	21
novel_mir_901	0	0	0	6	10	8	TATCTCGGACGACTTTCTTGT	21
novel_mir_838	0	0	0	6	10	7	CTTGATGTGGTAGTGAATGCT	21
novel_mir_807	0	0	10	6	0	0	CTAAGAACTCCGGGTTAATCATA	23
novel_mir_837	0	0	0	6	0	0	CGCTGCCGTCGGTTCCTGCGTC	22
novel_mir_847	0	0	0	6	0	0	CGGACCGACCGTCGGATGAGATG	23
novel_mir_849	0	0	0	6	0	0	GATCCTGAACTTTGGTTATTTCA	23
novel_mir_866	0	0	0	6	0	0	ACGTGTCAGTGGGGTCCGCAAAC	23
novel_mir_880	0	0	0	6	0	0	TCCGGTTTGAGTCTTTGGATCC	22
novel_mir_896	0	0	0	6	0	0	CTTAAGGATCGGTTGCAAAAACT	23
novel_mir_900	0	0	0	6	0	0	CCATTGGACTTATAGATAATATA	23
novel_mir_910	0	0	0	6	0	0	AGAGCCGGTTCTTAACTTTTTTT	23
novel_mir_914	0	0	0	6	0	0	AAGGGTTAGAATTTTGAGAGTG	22
novel_mir_922	0	0	0	6	0	0	CTATTATAAAGAGTTGGATTTGC	23
novel_mir_942	0	0	0	6	0	0	TGGGTCTGAGATTGTCTTGTC	21
novel_mir_952	0	0	0	6	0	0	ATGGCCGGCCCTGAGATTTTGG	22
novel_mir_555	0	6	9	5	8	0	TGATGTATGGTTTTGAGAGAT	21
novel_mir_583	0	19	22	5	0	6	TTAGCTTCGGTTAAGAGACGGTT	23
novel_mir_536	0	14	0	5	0	0	TTTAGGTCTAGGATTTGAGTT	21
novel_mir_571	0	8	0	5	0	0	CCGGTTCTTAGTTTTTTTGGTTA	23
novel_mir_448	0	7	0	5	0	0	TTTGATTTGTCCGATGTGGGA	21
novel_mir_876	0	0	0	5	0	0	CGGCTAAAATGCTTTGGGCGTG	22
novel_mir_883	0	0	0	5	0	0	AATAGAATAGCCGTTTGACGT	21
novel_mir_889	0	0	0	5	0	0	TTGGAACTCTTACAATATGTA	21
novel_mir_895	0	0	0	5	0	0	ATTAGAGAAATACTGTAGATTTG	23
novel_mir_927	0	0	0	5	0	0	TCGGGTCGGATTTAGTAAATC	21
novel_mir_939	0	0	0	5	0	0	TGTGTAAGTATATATGAGATC	21
novel_mir_948	0	0	0	5	0	0	CGGTCTGGTCCGGTATGGAATG	22
novel_mir_954	0	0	0	5	0	0	TTTCTCGATCTTGCCTTTGTT	21
novel_mir_958	0	0	0	5	0	0	TGACTCACTGAGTTGACTCGG	21
novel_mir_461	0	1414	1118	0	1233	0	GTTCAATAAAGCTGTGGGAAG	21
novel_mir_1061	0	0	0	0	883	928	GACAGACTGTACTAGCGATGC	21
novel_mir_1081	0	0	0	0	274	255	TCCGATTGTCTTTAGGCTGTTG	22
novel_mir_1158	0	0	0	0	142	194	AATGATCTGATCGTCCTGTTC	21
novel_mir_1126	0	0	0	0	118	144	TACGGTATCTTAGCTTTTAACTA	23
novel_mir_1172	0	0	0	0	108	139	CCGGTTCTTAGATTTTTTAGTTA	23
novel_mir_625	0	0	139	0	102	0	AACCGTCTTTTAACTTTTAACTA	23
novel_mir_719	0	0	77	0	80	0	GTGACTTTTGACCTTGAGTGATA	23
novel_mir_1083	0	0	0	0	80	0	ATCCGATAGAATCCGAAACATTT	23
novel_mir_687	0	0	140	0	63	0	GCAGCACCATTAAGATTCAC	20
novel_mir_697	0	0	69	0	60	0	GACGATTTGTGACACCCAGGCAT	23
novel_mir_985	0	0	0	0	57	0	CGTATGGTCTTAGAAAGTATCTA	23
novel_mir_466	0	45	0	0	50	76	TTTCGGTCCAAGTGGTTTACATG	23
novel_mir_1026	0	0	0	0	45	25	GAAGTGACTTGTGATTTAGTATA	23
novel_mir_446	0	56	0	0	44	0	AAAACGATGCTCATGAACCATG	22
novel_mir_511	0	33	46	0	39	61	ATGACGTGGCTGAATGATTGGTT	23
novel_mir_1038	0	0	0	0	37	21	TGACGGTATCTCTCCTACGTAG	22
novel_mir_1163	0	0	0	0	37	18	ATACGTCTCTTAACTTTTAACTA	23
novel_mir_496	0	23	0	0	35	43	TGGATCGAACCTGAAATGTGGTG	23
novel_mir_417	0	14	14	0	34	18	GCAAGTTGACCTTGGCTCTGT	21
novel_mir_977	0	0	0	0	32	0	CTTGTGCTAAGGACTCCAATGAG	23
novel_mir_590	0	36	0	0	30	0	GGTGGGACCAGGATACTCGGTTA	23
novel_mir_480	0	42	0	0	29	38	TACGATCAGTCGCATGTTGCAT	22
novel_mir_1035	0	0	0	0	26	0	TGGCAAGGGGATTCAGCTGGC	21
novel_mir_1180	0	0	0	0	25	24	ATGGGAGACCTAAGATAGCTG	21
novel_mir_753	0	0	7	0	25	12	ATCTGTCGACTCATTCATCCA	21
novel_mir_1161	0	0	0	0	25	0	ATATATTACTAAGGATCTCTT	21
novel_mir_1048	0	0	0	0	22	23	TGGGCTTTCTAGTTGGACTGGTT	23
novel_mir_1176	0	0	0	0	22	0	AAACCGTCTCTTAACTTTAACTA	23
novel_mir_1002	0	0	0	0	21	0	CGTCACCGTGTCAGTGAAATCTG	23
novel_mir_1054	0	0	0	0	21	0	TGACTGGTGACCATTCTGGAAAC	23
novel_mir_1108	0	0	0	0	21	0	TTATCAGCACGATCGTTCTCC	21
novel_mir_995	0	0	0	0	21	0	TTAGAGGTAGAGAAAGAAAGG	21
novel_mir_1124	0	0	0	0	20	25	TACGTGTCGGCAAGAGAATGGTT	23
novel_mir_501	0	63	24	0	20	0	TGATCACGACCCACAAGCTCC	21
novel_mir_575	0	17	18	0	20	0	TCCAGATCTTTTGAATACAATTA	23
novel_mir_1064	0	0	0	0	20	0	ACGTGACGGTCCGCGATTGGTTC	23
novel_mir_1131	0	0	0	0	20	0	TTAGGGTTTAGAGCTGAGGAGTG	23
novel_mir_1016	0	0	0	0	19	36	ATGTGTGACTTTTGATATTGTG	22
novel_mir_808	0	0	10	0	19	28	TTGTGCGGATCGAGATCTAGTTA	23
novel_mir_1070	0	0	0	0	19	0	TCTGGATGAAGATGAGAGTTTTGTT	25
novel_mir_1090	0	0	0	0	19	0	AGGGATATCCGTAGAATACGTG	22
novel_mir_980	0	0	0	0	19	0	TCACGCTTGGTTAAGAGAAACTA	23
novel_mir_981	0	0	0	0	19	0	ATCCGGATCTGTAAGTTTTATTA	23
novel_mir_473	0	16	21	0	18	0	ACATCATGCATCTCTGGAAAG	21
novel_mir_1120	0	0	0	0	18	0	TAGGTCATGCTGGTAGTTTCACC	23
novel_mir_1166	0	0	0	0	18	0	ATAACCGGTCCAATGCTAGAG	21
novel_mir_1127	0	0	0	0	17	0	ACTCTGTATATTATTTTGTAGG	22
novel_mir_1152	0	0	0	0	17	0	CGGGATTCTTAACTCATGATTTG	23
novel_mir_1159	0	0	0	0	17	0	GTGAGTGTTGAATAAATGAGGTG	23
novel_mir_1167	0	0	0	0	16	21	AAAACGATGAAAGTGACAATG	21
novel_mir_562	0	16	16	0	16	13	TTTAGGATCTAGGATTTGGGTTT	23
novel_mir_718	0	0	20	0	16	9	ACCGGTTCTTAGTTTTTTTT	20
novel_mir_419	0	21	0	0	16	0	ATAGACCTCTTTCTGACACATGC	23
novel_mir_1034	0	0	0	0	16	0	TGGAATCTGGATTGCTGTACC	21
novel_mir_1138	0	0	0	0	16	0	ATTACGACGGGCGTTTTACAACG	23
novel_mir_975	0	0	0	0	16	0	TCACTAAGTGGCAAAAGACTCTT	23
novel_mir_644	0	0	15	0	15	0	CAGTAGATCTTTAAAATAATTTA	23
novel_mir_721	0	0	14	0	15	0	CGAACCCGGATTATTGAGATATA	23
novel_mir_1005	0	0	0	0	15	0	TTTATGAATATAGTGTGAACGCGTTA	26
novel_mir_1006	0	0	0	0	15	0	AGAGGAAACAAAGAAATCAGAGT	23
novel_mir_1051	0	0	0	0	15	0	CGGTCCGGTTGTGGGGTTTCCTT	23
novel_mir_1080	0	0	0	0	15	0	GATATCCGATAGAACCAGAAAC	22
novel_mir_1109	0	0	0	0	15	0	GCTGAGGGCTTGGTGAGCGTG	21
novel_mir_1097	0	0	0	0	14	0	GTGGGCTAGTGGTCTTGAGGG	21
novel_mir_1099	0	0	0	0	14	0	ATAAAGTCTCAGCTGTATAGCTT	23
novel_mir_1105	0	0	0	0	14	0	GACGGAATTCCGACGACTTAGTT	23
novel_mir_1115	0	0	0	0	14	0	CCGTAACTGTACAACTAACTG	21
novel_mir_1151	0	0	0	0	14	0	ACGGTTCTTAGATTTTCTTAG	21
novel_mir_966	0	0	0	0	14	0	AACGGTTGACTATTTTGTTCTC	22
novel_mir_993	0	0	0	0	14	0	CCCTTCCGCGACGACTTTCGGC	22
novel_mir_1084	0	0	0	0	13	14	TTCCTTCCGTTACTATTTGAAT	22
novel_mir_690	0	0	11	0	13	10	TCGTAGTCGGTCTTGTTTACT	21
novel_mir_1017	0	0	0	0	13	0	TGGAAAGTCGACGGAGGCCAGA	22
novel_mir_1079	0	0	0	0	13	0	TGGACCGATCATCTGTTACGAT	22
novel_mir_1086	0	0	0	0	13	0	TCCGACAAAACTTTCGACGTT	21
novel_mir_1137	0	0	0	0	13	0	AATCGGATCTAAGAAGTTGCTT	22
novel_mir_1154	0	0	0	0	13	0	TTCGGGCTAAGCCCATTTGGGTT	23
novel_mir_1183	0	0	0	0	13	0	CGGTCTGAGACAGCAATGTAATT	23
novel_mir_998	0	0	0	0	13	0	TGCGATCGAGACGACAACTTT	21
novel_mir_724	0	0	8	0	12	22	AATCATGGTCTAAGACTCTTCTT	23
novel_mir_1062	0	0	0	0	12	20	ACCGGTTCTTAGATTTTTAGTTA	23
novel_mir_429	0	12	12	0	12	10	TACCGATGTTTTCTTGTAGTGTT	23
novel_mir_817	0	0	21	0	12	9	AAGGACGGATCTTGGCGCATG	21
novel_mir_739	0	0	11	0	12	0	AGGGTTTAGAATTAAAGGGTG	21
novel_mir_576	0	8	9	0	12	0	AAGACGGATATGAGTAAAGCTTA	23
novel_mir_490	0	9	0	0	12	0	CTAAAGTTGTCGTCGCGTGTG	21
novel_mir_1030	0	0	0	0	12	0	TATAGACTCTAATGATCAAAATG	23
novel_mir_1039	0	0	0	0	12	0	ATATCTGGATCTCTCACTTAG	21
novel_mir_1055	0	0	0	0	12	0	TAGTCTTATGGTATTGTTCTTTA	23
novel_mir_1101	0	0	0	0	12	0	ACATCGAATCTGTATGTAGACTG	23
novel_mir_1113	0	0	0	0	12	0	AGTGCATTGTGGTGTTAGACGTA	23
novel_mir_1178	0	0	0	0	12	0	ATAATTAAGATTGTGACATGTGT	23
novel_mir_1182	0	0	0	0	12	0	TGCGATCTGCGACTAAACCTGC	22
novel_mir_974	0	0	0	0	12	0	AAGTGACTCTGAAAGTGGTGATG	23
novel_mir_996	0	0	0	0	12	0	ATATAGATCTTTTAGGAACGG	21
novel_mir_438	0	15	14	0	11	17	AACCAGTTGGCTTTGAGGTG	20
novel_mir_1148	0	0	0	0	11	15	GATTGGTTGCGTTGTAGGAGCT	22
novel_mir_1027	0	0	0	0	11	9	ATGAGATCTCGAACTGTTCGA	21
novel_mir_577	0	15	0	0	11	0	TGTGACTTCTGTTTTATTATATA	23
novel_mir_1015	0	0	0	0	11	0	GTCCTGATTTATGAATGCTCTT	22
novel_mir_1036	0	0	0	0	11	0	ATACTAGATCTAAAATGACAATT	23
novel_mir_1063	0	0	0	0	11	0	CTCCGGTGCTGTGAGAGCCAC	21
novel_mir_1069	0	0	0	0	11	0	TTGGTCGCGGCGTTTAATGA	20
novel_mir_1087	0	0	0	0	11	0	AGTGGCCTATGATCTGATCGA	21
novel_mir_1111	0	0	0	0	11	0	TGATTGTTTGATCGGACAGTG	21
novel_mir_1132	0	0	0	0	11	0	ATCTGATATGTGGTCCATGGGTC	23
novel_mir_1184	0	0	0	0	11	0	AGGTTTGTTTGGAAACATGGATG	23
novel_mir_424	0	13	0	0	10	28	TTTCTATTTGGAGTATGACGT	21
novel_mir_979	0	0	0	0	10	22	CTTAGATCTCTGTCTCATCTT	21
novel_mir_487	0	5	6	0	10	13	TTTCCTGGTCTGTCTTTGGTC	21
novel_mir_542	0	8	8	0	10	12	CGAAGCTCATTGTAGAAAGTG	21
novel_mir_1117	0	0	0	0	10	12	TTTAAAGGTTATAGGTTGTCG	21
novel_mir_1168	0	0	0	0	10	10	ACGATATTGTCTACTTTGGACCT	23
novel_mir_1047	0	0	0	0	10	9	AGGGGATTGTTGTCTGGCACG	21
novel_mir_1072	0	0	0	0	10	9	ATATATGACGGTGTAATCTCC	21
novel_mir_667	0	0	14	0	10	0	CAGGTCTGGAGTTGCATTGGATA	23
novel_mir_706	0	0	9	0	10	0	AATGTATGTCTGTATAATAGAGT	23
novel_mir_800	0	0	9	0	10	0	AATAGATCTCAAAAACTAAAATG	23
novel_mir_456	0	13	0	0	10	0	GAATAATCTGAACTTTGGAGGTG	23
novel_mir_476	0	11	0	0	10	0	GATTGGTTGGGCTGTAGGAAGTG	23
novel_mir_1009	0	0	0	0	10	0	CTGATTGATTGGCGTGTGGTTTA	23
novel_mir_1020	0	0	0	0	10	0	TTCGTTCTTGTGGGAAGCATA	21
novel_mir_1021	0	0	0	0	10	0	GTTATTCTATTCCACCTCTT	20
novel_mir_1028	0	0	0	0	10	0	CAGATGGTCTAAGTATGTAAACT	23
novel_mir_1029	0	0	0	0	10	0	GCGACTTAGATTCAATAGGATTA	23
novel_mir_1056	0	0	0	0	10	0	AGATGTTGGAGCGAGATGCACA	22
novel_mir_1057	0	0	0	0	10	0	GGACGTCCTGTGTGTACTGAC	21
novel_mir_1066	0	0	0	0	10	0	CGTGACTTGTGGTTTAGTATATA	23
novel_mir_1074	0	0	0	0	10	0	AATGTGTGGCTTGGTCTTGTTCA	23
novel_mir_1102	0	0	0	0	10	0	ACGTGGCGGATTGAGAATCAATT	23
novel_mir_1106	0	0	0	0	10	0	TCGGTCTGGTTTTAAAAACACT	22
novel_mir_1121	0	0	0	0	10	0	CCGACCGACGCCGTGGCTGTG	21
novel_mir_1144	0	0	0	0	10	0	CGTCGCCGTCGGAGCAGTCTG	21
novel_mir_1156	0	0	0	0	10	0	AGTGTGAACCTCTGCATTGAAC	22
novel_mir_1160	0	0	0	0	10	0	AATGTATCTTTCGGCTTGGCCCA	23
novel_mir_1177	0	0	0	0	10	0	TCGGTGCAACTACAACTCGGT	21
novel_mir_1179	0	0	0	0	10	0	TATCGAGCTTAGGAATATTTCCA	23
novel_mir_1181	0	0	0	0	10	0	TTCCATTTGTATTTCTAAGAC	21
novel_mir_987	0	0	0	0	10	0	GAGTGAGCGTCGAGTATATTTGT	23
novel_mir_988	0	0	0	0	10	0	TGCTCTAATGGTGTTACTCTATA	23
novel_mir_990	0	0	0	0	10	0	ATTATAAATTAGTTGTGGACGTG	23
novel_mir_658	0	0	5	0	9	22	AATCTTATTGGTCGGTGAACTTA	23
novel_mir_1122	0	0	0	0	9	11	TCTTGGATAAACTGTAAACCA	21
novel_mir_527	0	7	0	0	9	9	GTGTAGATCCTTCTTATTCCTTA	23
novel_mir_1023	0	0	0	0	9	9	AGACGGATCTTAGCTGCTGAG	21
novel_mir_678	0	0	8	0	9	8	CTCCGTCGAAGTTTGAATCCTC	22
novel_mir_488	0	8	0	0	9	8	TTCTGATTGCTTGGCGTGTGGTG	23
novel_mir_581	0	10	0	0	9	0	AGTGGTGCTAAAGATGAATAAT	22
novel_mir_1018	0	0	0	0	9	0	TTCGTACGATTTCTGATTCAG	21
novel_mir_1031	0	0	0	0	9	0	AGAGTGGGGTTGGAGATGCTCTA	23
novel_mir_1032	0	0	0	0	9	0	TTTGTGACTTTTGGCCTTGAGTA	23
novel_mir_1033	0	0	0	0	9	0	AAAATGTTGGTCTCTTAAATG	21
novel_mir_1040	0	0	0	0	9	0	AGAGAATTCTTTGCAGCACGTGT	23
novel_mir_1041	0	0	0	0	9	0	GGGTCTTGTCGGATTTGACGTG	22
novel_mir_1049	0	0	0	0	9	0	AAAAGAAACCTGTACTCGAGC	21
novel_mir_1065	0	0	0	0	9	0	AAATGTTCCAATGTATGCCTCTA	23
novel_mir_1073	0	0	0	0	9	0	AAACCGGTTCTTAGCCTTTTTAG	23
novel_mir_1082	0	0	0	0	9	0	GATCTAATTGGCCAAAAGAACTT	23
novel_mir_1085	0	0	0	0	9	0	TTTACCGTTCTCTTTTTGTAGT	22
novel_mir_1088	0	0	0	0	9	0	ACGGCCCTTGATGACGATGTG	21
novel_mir_1089	0	0	0	0	9	0	ATATAGATCTTTTAGAAACGG	21
novel_mir_1114	0	0	0	0	9	0	TATCTGCACAAGACACTGTTC	21
novel_mir_1135	0	0	0	0	9	0	TGTTGCTCTGATGGCTAAGACTA	23
novel_mir_1147	0	0	0	0	9	0	AGTCTCACCGTTGCGCATGCTCT	23
novel_mir_1155	0	0	0	0	9	0	TGGGACGTCTGAGGTATTCATC	22
novel_mir_1157	0	0	0	0	9	0	TGTGGATTGATCTTCTCATGA	21
novel_mir_1170	0	0	0	0	9	0	ATCTGTGGGTAAAGTAGGCCTCC	23
novel_mir_1173	0	0	0	0	9	0	AAAAAATCTAAGAACTGGTTCTT	23
novel_mir_967	0	0	0	0	9	0	TGATTTAATTAGTTTTGGGCTT	22
novel_mir_968	0	0	0	0	9	0	AGGTCACCTTAGAGTTTTGAAGT	23
novel_mir_986	0	0	0	0	9	0	ATGGTTTTGGAACTAGAAGAGTG	23
novel_mir_992	0	0	0	0	9	0	TTCTGATTGCTTGATGTGTGGT	22
novel_mir_994	0	0	0	0	9	0	GCAGATGATGTGAGCTGAGCA	21
novel_mir_999	0	0	0	0	9	0	ACGTGTTAATGGGACTGCAAACA	23
novel_mir_972	0	0	0	0	8	18	CCAGTCTCGCTGAAGAACGTG	21
novel_mir_1077	0	0	0	0	8	13	AGGATTTTAAGAACCAGTTCTTA	23
novel_mir_1149	0	0	0	0	8	10	AACGGGTCTTGTAGGGTGATACA	23
novel_mir_965	0	0	0	0	8	9	TCGACTGGTCTTTATTGGGAC	21
novel_mir_433	0	9	0	0	8	8	ATTATGATCTTACAACTATGATA	23
novel_mir_789	0	0	10	0	8	0	CGACGAACTGGTATGTGAAGATT	23
novel_mir_823	0	0	7	0	8	0	GTAAATATGGATTTAGAATGGTG	23
novel_mir_578	0	10	0	0	8	0	TAGAAGGGTATTGAGAATTTG	21
novel_mir_580	0	9	0	0	8	0	ATAGTCTGGGATTCGAACCCT	21
novel_mir_1001	0	0	0	0	8	0	AACTGAGTCGTTGTAGTATAGT	22
novel_mir_1004	0	0	0	0	8	0	AGCGTGGATGTTGACTTTCAAAT	23
novel_mir_1014	0	0	0	0	8	0	ATGTTAGCTCCGACGATGAAA	21
novel_mir_1024	0	0	0	0	8	0	GATGGGTCTTGGATGCAAACACA	23
novel_mir_1050	0	0	0	0	8	0	ATCGATCCGGTACACAGCTCG	21
novel_mir_1052	0	0	0	0	8	0	TTGGTTTAACTTGGATTTTGA	21
novel_mir_1058	0	0	0	0	8	0	GTGTCGCTCTCACGTTAATTCT	22
novel_mir_1068	0	0	0	0	8	0	ATTGGTTGAAATGTGGTTATGTG	23
novel_mir_1076	0	0	0	0	8	0	TCAGATCTGGTCTCTCGATA	20
novel_mir_1091	0	0	0	0	8	0	AGACGTGGTCAACAACATGAACA	23
novel_mir_1094	0	0	0	0	8	0	GAAGTGAGCCTCTAACGTAAAAG	23
novel_mir_1098	0	0	0	0	8	0	TTTGTTCTTTGTTAATTTTGATA	23
novel_mir_1100	0	0	0	0	8	0	TCCGATGTATTTCTCTATTTTT	22
novel_mir_1112	0	0	0	0	8	0	TTGAGATTTTAGATTATGATTTA	23
novel_mir_1118	0	0	0	0	8	0	AACGTGGATAGTAGAGTTATACA	23
novel_mir_1123	0	0	0	0	8	0	TCCGTCAGTTTGTTAAATGAATA	23
novel_mir_1128	0	0	0	0	8	0	TAGTTCTAGGTCTTGTTGTCT	21
novel_mir_1141	0	0	0	0	8	0	TACGGTTTCTTAGCTTTTAACTA	23
novel_mir_1143	0	0	0	0	8	0	ATTGATTGGACAAATGACATGTG	23
novel_mir_1145	0	0	0	0	8	0	ATGGGGGACCTAAGATAGCTG	21
novel_mir_1165	0	0	0	0	8	0	TGGTCTTGGATTATGAATACTG	22
novel_mir_978	0	0	0	0	8	0	GTGGCATGCTTAGAAATCTTCTA	23
novel_mir_1045	0	0	0	0	7	10	TTTGTGATCTTGACTCTAGCA	21
novel_mir_1103	0	0	0	0	7	10	AGGGTCTGACTGGTGTAACCACA	23
novel_mir_607	0	0	14	0	7	9	GCATTTGCGGTTGCGGACGGTTG	23
novel_mir_596	0	24	22	0	7	0	AATCTTATTGGCTGGTGAACCTA	23
novel_mir_816	0	0	15	0	7	0	TCAAGGTTGTGACTTCTGTTTTG	23
novel_mir_703	0	0	8	0	7	0	TTCTGATTGCTTGACGTGTGGTC	23
novel_mir_681	0	0	7	0	7	0	TCTTTAGCTGGTCTCTCTCCC	21
novel_mir_669	0	0	6	0	7	0	AAGAACCGTCTCTTAGCTGA	20
novel_mir_759	0	0	6	0	7	0	CGGTTGCGGGAGTTTGCAGATGCGGA	26
novel_mir_1010	0	0	0	0	7	0	TTTGAGATCTGTCTGAAGCGATA	23
novel_mir_1043	0	0	0	0	7	0	ATTAAGGCTCCGAATGGTAAC	21
novel_mir_1060	0	0	0	0	7	0	AACCGAGATCACATGTAGAGATG	23
novel_mir_1107	0	0	0	0	7	0	ATTCTTTATCATGTAGCTCTTC	22
novel_mir_1125	0	0	0	0	7	0	GATCTGTAGCCATCTGGATATTC	23
novel_mir_1140	0	0	0	0	7	0	GTGTTCGGTTCGGTTTGTATTCA	23
novel_mir_1153	0	0	0	0	7	0	GACGGGACTTAGGATACATGCTT	23
novel_mir_1169	0	0	0	0	7	0	AGTAATTCAGGTTGGATGAGACA	23
novel_mir_1174	0	0	0	0	7	0	AGGAAGAGAAAGTAGGAGAGAGA	23
novel_mir_1175	0	0	0	0	7	0	TTGTAAGCTCTGGTCGATGCC	21
novel_mir_973	0	0	0	0	7	0	TATGTCTTACCGAATCTGTGT	21
novel_mir_976	0	0	0	0	7	0	AGCGGCAGCGTCAATGAGGACA	22
novel_mir_983	0	0	0	0	7	0	TCGACTGTCCAGCGTTTCTGGT	22
novel_mir_991	0	0	0	0	7	0	TTGCTCCAATGGTTAACTCTAT	22
novel_mir_997	0	0	0	0	7	0	AATCAGGATTGCTATTATTAGT	22
novel_mir_647	0	0	18	0	6	14	GCAAGTCGATTTTGGCTCTGT	21
novel_mir_969	0	0	0	0	6	12	TCCGATCCTCGAATCAAATCTG	22
novel_mir_1053	0	0	0	0	6	6	TTGTGCGGTGACTAGTCGGCT	21
novel_mir_677	0	0	10	0	6	0	TTTTCGGCTAAGAAACAGTTCTT	23
novel_mir_783	0	0	9	0	6	0	CGGGTGTTGGTATTGGTGCTG	21
novel_mir_459	0	13	0	0	6	0	AACCCGTCTCTTAACTTTTAACA	23
novel_mir_1000	0	0	0	0	6	0	AAATCTTTAGTCCTTTGTACATA	23
novel_mir_1003	0	0	0	0	6	0	TCGGGAGCTGATATGTTTTTC	21
novel_mir_1008	0	0	0	0	6	0	AAGAACTCTGGATTAATCATG	21
novel_mir_1011	0	0	0	0	6	0	GTTGAAGTCTGTGGATCCCAC	21
novel_mir_1019	0	0	0	0	6	0	GAAGAGAAGGGTAGACGGCGG	21
novel_mir_1022	0	0	0	0	6	0	AGTGGCGGATCTAGAAATTATTT	23
novel_mir_1044	0	0	0	0	6	0	TCCGGTTTGAGTCTTTGGATCCA	23
novel_mir_1046	0	0	0	0	6	0	TTTAGTGATTTTTGCTGACGTGG	23
novel_mir_1059	0	0	0	0	6	0	ATACGATTGAATAACACTTGATT	23
novel_mir_1067	0	0	0	0	6	0	GACCTTGGGCTTGTCTTCACTCA	23
novel_mir_1075	0	0	0	0	6	0	GACGTACTTATTAAAACTTTGTA	23
novel_mir_1092	0	0	0	0	6	0	TTTCCGATTCGCGCAACTGAGA	22
novel_mir_1093	0	0	0	0	6	0	CTGGCTGAACTTGAGGGCGTG	21
novel_mir_1095	0	0	0	0	6	0	GAACTTGTGGGGTGAATATGACA	23
novel_mir_1096	0	0	0	0	6	0	GACGGAATTCCGAGGAACAGAAT	23
novel_mir_1104	0	0	0	0	6	0	TTTTGGAGATGGTCTTAGAGATA	23
novel_mir_1110	0	0	0	0	6	0	GTTGATTTGTGGTTAGGTAGATA	23
novel_mir_1116	0	0	0	0	6	0	TTGTTGGTCTTTTTTTTTTTT	21
novel_mir_1119	0	0	0	0	6	0	CTAAAAAAAGCTAAGAGACGT	21
novel_mir_1129	0	0	0	0	6	0	AGAGATATATAGAACGAGGCTAT	23
novel_mir_1130	0	0	0	0	6	0	TGTGCGGATCAAAATCTAGTTTA	23
novel_mir_1133	0	0	0	0	6	0	TTTCTGATCATGGCATTGACCT	22
novel_mir_1136	0	0	0	0	6	0	CGGATCCGGATAGTAAAATGCT	22
novel_mir_1142	0	0	0	0	6	0	ACTAGATTCTGACCCGCGCGGTT	23
novel_mir_1185	0	0	0	0	6	0	CGTCTGTTTTAATTTCTTCAAC	22
novel_mir_971	0	0	0	0	6	0	TGTGACTTGTGTTTTAATATATA	23
novel_mir_982	0	0	0	0	6	0	ATGGTGAACTTATATAATAAATA	23
novel_mir_984	0	0	0	0	6	0	TGCAGGGTGGAACAAACTAGC	21
novel_mir_1162	0	0	0	0	5	7	GTGACTTATTTAGAATATGATTA	23
novel_mir_428	0	9	20	0	5	6	TTTCAATGGCTTAGTGGTATCTA	23
novel_mir_720	0	0	5	0	5	6	TTGGTCATGTTGCTGTTTTAATA	23
novel_mir_763	0	0	7	0	5	0	GATTATGATTTGTACTATTTCT	22
novel_mir_582	0	6	6	0	5	0	GGCTTTGGGATAATGATGCTCTT	23
novel_mir_835	0	0	6	0	5	0	AATCTTGATCCATGTGAACTACA	23
novel_mir_552	0	6	0	0	5	0	CTTCTTCTCGGTTTCGCTCGATA	23
novel_mir_564	0	5	0	0	5	0	TGTGACTTCTGTTTTAACATATA	23
novel_mir_1007	0	0	0	0	5	0	CGTACTGATTAAACAAATGGTC	22
novel_mir_1012	0	0	0	0	5	0	ACGTGTCTATTATAGTATGAATG	23
novel_mir_1013	0	0	0	0	5	0	TCGATCTCGAGAGCTTCTGGG	21
novel_mir_1025	0	0	0	0	5	0	TCGTGTGGGATGATGGTTCTT	21
novel_mir_1037	0	0	0	0	5	0	AAGAAGCGTCTGTAGTCCAAC	21
novel_mir_1042	0	0	0	0	5	0	TCTGTTGATTCTTGACGTCTC	21
novel_mir_1071	0	0	0	0	5	0	AGACGCTGACGCTGACGCTGC	21
novel_mir_1078	0	0	0	0	5	0	ATAAGGAAGAAGAAGAAGATGTG	23
novel_mir_1134	0	0	0	0	5	0	TCCATCTCGTTCGTTTTCTACT	22
novel_mir_1139	0	0	0	0	5	0	AAGGATACTGAGGAAAAAAATC	22
novel_mir_1146	0	0	0	0	5	0	ATTGATCTTAGGCATTCGAAG	21
novel_mir_1150	0	0	0	0	5	0	TCTGTGCTTTACTCTGTGAGTTA	23
novel_mir_1164	0	0	0	0	5	0	TTTTTCGGTTCGAGTTCGGTTCG	23
novel_mir_1171	0	0	0	0	5	0	CATCTGATTCTCCTGTTTGAGC	22
novel_mir_1186	0	0	0	0	5	0	CGACTTTAGTCTTAGGACGTTT	22
novel_mir_970	0	0	0	0	5	0	CAAATTTAGAATTTTGAGTAGTG	23
novel_mir_989	0	0	0	0	5	0	GCCGATTTGAATCTGAGATGATG	23
novel_mir_638	0	0	1031	0	0	831	ACAGGGAACAAGCAGAGCATG	21
novel_mir_760	0	0	1025	0	0	828	CAGGGAACAAGCAGAGCATGG	21
novel_mir_1214	0	0	0	0	0	495	TATGTGACTTGTGCTTTAGTATA	23
novel_mir_1385	0	0	0	0	0	135	TCGATTTCTGGTCAAAGCTTG	21
novel_mir_1254	0	0	0	0	0	101	ACGTGTTTTTCTGTTTTTGTTC	22
novel_mir_1223	0	0	0	0	0	80	AACCCGTCTTTTAACTTTTAACT	23
novel_mir_1281	0	0	0	0	0	79	GACGTGTCAGATAGATAGAGCTT	23
novel_mir_1206	0	0	0	0	0	69	ATGGATCTTTTAGGAACGGAATG	23
novel_mir_1339	0	0	0	0	0	64	ACCTGACTCTTAACTTTTAACTA	23
novel_mir_1276	0	0	0	0	0	61	ATCCGTCTTTTAACTTTTAACTA	23
novel_mir_1187	0	0	0	0	0	56	GGTAGTATTTAAGGTTGTAGATA	23
novel_mir_1203	0	0	0	0	0	46	TATTCCGTTAAGAACTTCACC	21
novel_mir_1192	0	0	0	0	0	43	ACGATATCTTTAGAACACAGCG	22
novel_mir_1286	0	0	0	0	0	41	TGTTTCGCTGTTACTCATGCA	21
novel_mir_1229	0	0	0	0	0	35	CTTAGAATGGACGAGAAAGTG	21
novel_mir_834	0	0	14	0	0	33	ACCCTTGGATAAACCCTGAACT	22
novel_mir_1325	0	0	0	0	0	33	TTTGACTATTTGTATTCTGCAGT	23
novel_mir_1212	0	0	0	0	0	31	CGTGCGACTTGTGATTTAGTATA	23
novel_mir_1247	0	0	0	0	0	31	GACGGGATGTGGTAGCTCACT	21
novel_mir_1351	0	0	0	0	0	30	ACACGTCTAGACTAATTTGGTTC	23
novel_mir_1399	0	0	0	0	0	30	CCGGTTCTTAGCATTTTTAGTTA	23
novel_mir_602	0	23	41	0	0	29	TGGGCCGATTAAGAAATCAGATT	23
novel_mir_732	0	0	13	0	0	25	TGGACCATCTGGATGCATCTTTC	23
novel_mir_561	0	15	28	0	0	24	GGTGGCTCTCGGATCAGGAATCA	23
novel_mir_1194	0	0	0	0	0	24	TTTGACTGTAAATATTATGTAAC	23
novel_mir_1305	0	0	0	0	0	24	TTCAAATCCTGTCTCCGCAAC	21
novel_mir_1359	0	0	0	0	0	24	CTTTATCCGGATCTGGGGTTCTC	23
novel_mir_1263	0	0	0	0	0	23	CACTGTCAGATTGTTTAGAGGC	22
novel_mir_1369	0	0	0	0	0	22	GATTGGTCATAGAAAGAGAGGTG	23
novel_mir_1348	0	0	0	0	0	21	TTGTCCGATTTGAATAGAAAACA	23
novel_mir_1221	0	0	0	0	0	20	GCGGATCTTAACCTAGTAGAGTT	23
novel_mir_1357	0	0	0	0	0	20	GTGTTCTGATTGCTTGACGTGTA	23
novel_mir_538	0	22	0	0	0	19	CCGTCTGTTTGAATTGAGTCTTA	23
novel_mir_1208	0	0	0	0	0	19	TCTATTTCGGTTAACATTTGAT	22
novel_mir_1271	0	0	0	0	0	19	CTTGATTGGTCACACTGTATTCA	23
novel_mir_1355	0	0	0	0	0	19	AACGATCGTATTGTTGACATGA	22
novel_mir_468	0	25	19	0	0	18	TTGACCGGGCTCGAATTGGTG	21
novel_mir_1302	0	0	0	0	0	18	TGCGGACTCCACCGACACGTG	21
novel_mir_1285	0	0	0	0	0	17	CACGTGACTTGTGCTTTAGTATA	23
novel_mir_1308	0	0	0	0	0	17	TGCCGACTCATGGATCTGATG	21
novel_mir_1358	0	0	0	0	0	17	AGATCGATCGATGGATATATGTC	23
novel_mir_549	0	16	0	0	0	16	TGGACTGGAGTAGTGAAAGGATG	23
novel_mir_1306	0	0	0	0	0	16	TGGATCTTTTGAGTATATGAATA	23
novel_mir_1349	0	0	0	0	0	16	GGGGGATCGAACCCGGATGGTG	22
novel_mir_1253	0	0	0	0	0	15	CTGCAATGGACGAGAAGAGTGC	22
novel_mir_1324	0	0	0	0	0	15	TTAGCCGACTTAGGATATAGATA	23
novel_mir_1347	0	0	0	0	0	15	TTTCGACTCTGTTCATCCATG	21
novel_mir_1352	0	0	0	0	0	15	ACCGGTTACTTACATAGATGAA	22
novel_mir_1198	0	0	0	0	0	14	TCTTTTTGGATATTGAGCTAATT	23
novel_mir_1210	0	0	0	0	0	14	TTTCGGCTAAGAGACAGTTCTTA	23
novel_mir_1216	0	0	0	0	0	14	TTTAGATCTAGACCACGAATT	21
novel_mir_1233	0	0	0	0	0	14	ACTACTGTGAGAGTTAACGTG	21
novel_mir_1234	0	0	0	0	0	14	GCTAGTCAGATATGCAGAGAGTG	23
novel_mir_1259	0	0	0	0	0	14	ATGGCAAGGGGATTCAGCTGGC	22
novel_mir_1260	0	0	0	0	0	14	TTGACATAATTTCTCTTGAGTT	22
novel_mir_1356	0	0	0	0	0	14	TGTGTGCTATTGGAGATGCTCTT	23
novel_mir_1400	0	0	0	0	0	14	ATGGATCTGCCGGATAAGGA	20
novel_mir_477	0	22	23	0	0	13	ATTGTGTCTGATTGTGTAATAT	22
novel_mir_420	0	13	0	0	0	13	GATGATTCATCTGGATGCATGA	22
novel_mir_1298	0	0	0	0	0	13	TTAGGGTTTAGAATTAAAGGGTG	23
novel_mir_1303	0	0	0	0	0	13	CTCCGACAAAACTTTCGACGTT	22
novel_mir_1317	0	0	0	0	0	13	TGATTGGACTGAAGGTAGCTC	21
novel_mir_423	0	9	14	0	0	12	TCTTTCGTCGAACACAAACGTTC	23
novel_mir_548	0	5	0	0	0	12	GTCAATTGGTGGTAGTAGTTC	21
novel_mir_1228	0	0	0	0	0	12	ATAGAGTGAACCATTTGAGC	20
novel_mir_1270	0	0	0	0	0	12	CGAGTTGGTCGGGAAAGACG	20
novel_mir_1284	0	0	0	0	0	12	TTGGGTTGTCTGGGCTTGACCC	22
novel_mir_1291	0	0	0	0	0	12	TCGGTCACCGGCGGAGCTTACC	22
novel_mir_1340	0	0	0	0	0	12	AACACGGTCTCTGTCATTGCTG	22
novel_mir_1380	0	0	0	0	0	12	TAACCGACTAAAGATATTATATT	23
novel_mir_1395	0	0	0	0	0	12	ACGTGGACGTTCTTAATGGTTTA	23
novel_mir_1401	0	0	0	0	0	12	CGGATCTGGATAGTAAAATGTTG	23
novel_mir_509	0	21	0	0	0	11	TTATGGCAATGGAATATTTATG	22
novel_mir_1188	0	0	0	0	0	11	ACAAATACTTAGGCTCTCTCT	21
novel_mir_1217	0	0	0	0	0	11	CATAGGATACTCCGATCACTT	21
novel_mir_1268	0	0	0	0	0	11	AATCCGACGGTGAGATCTTCTCA	23
novel_mir_1277	0	0	0	0	0	11	ATCGTCTTGTAATATTTCTCATA	23
novel_mir_1301	0	0	0	0	0	11	ACAAGTAAAATGATGTAGATGTG	23
novel_mir_1321	0	0	0	0	0	11	TTACGATTTCATAGAACACTCTG	23
novel_mir_1326	0	0	0	0	0	11	TACGATCTCGTCTTTCCTTTG	21
novel_mir_1328	0	0	0	0	0	11	GAACTTGTAGGGTGAATAGGACA	23
novel_mir_1392	0	0	0	0	0	11	GACCAATAGCGGACTGTCACGTG	23
novel_mir_508	0	6	0	0	0	10	CCCGGTTTAGTTTACAGAGTCT	22
novel_mir_1195	0	0	0	0	0	10	CTTTCCGGCGATCATGACATC	21
novel_mir_1226	0	0	0	0	0	10	TGAATAGTTAAGGACTCTAGTCA	23
novel_mir_1250	0	0	0	0	0	10	AAAACCGGCTCTGTATGTGACTG	23
novel_mir_1264	0	0	0	0	0	10	CATGGTCTATAGCTAAATATGAT	23
novel_mir_1274	0	0	0	0	0	10	CATCACGACTTCGAGCCTCGG	21
novel_mir_1283	0	0	0	0	0	10	TTACGGTTTGGGTTTAGGATCT	22
novel_mir_1294	0	0	0	0	0	10	AGGATTGTAAACGAAGAGTTT	21
novel_mir_1297	0	0	0	0	0	10	AATTGTTGGAGATGGGCTTAGCA	23
novel_mir_1304	0	0	0	0	0	10	TAATGTGTGTGATTTGAAAAACT	23
novel_mir_1307	0	0	0	0	0	10	AAGATTTAGAATTGAGAAGTG	21
novel_mir_1310	0	0	0	0	0	10	TTTGTGACTTTTGACCTTGAATA	23
novel_mir_1311	0	0	0	0	0	10	ATACGGTCCCGGGTTCGATTCG	22
novel_mir_1354	0	0	0	0	0	10	TAAAGAGATCTAGAATGTATGTT	23
novel_mir_1363	0	0	0	0	0	10	TTTGGTCTAGTGGTAAAGAGATT	23
novel_mir_1374	0	0	0	0	0	10	ACCGGTAAATCTTTAGTTTGA	21
novel_mir_1375	0	0	0	0	0	10	GTGACTGTGATGAAAAGATTTC	22
novel_mir_1376	0	0	0	0	0	10	GTGGATTCGATCTCTAAGTACTG	23
novel_mir_1378	0	0	0	0	0	10	TTTCGGCTAAGAGATGGTTCTTA	23
novel_mir_1396	0	0	0	0	0	10	CTAGCGGCAGTACTGAACGTT	21
novel_mir_492	0	9	12	0	0	9	TGTGTCGTCTTAAGAGTTCAATA	23
novel_mir_642	0	0	10	0	0	9	TGGGACCGTCGCCTTACTGCG	21
novel_mir_784	0	0	6	0	0	9	AGTACTGTTTGAAAACATGGATA	23
novel_mir_543	0	9	0	0	0	9	ACTAGATCCCGATATTGTATG	21
novel_mir_1204	0	0	0	0	0	9	TACTATGACGGACGATGATAC	21
novel_mir_1207	0	0	0	0	0	9	ATTCCGTTGCAGTCACGTAGACC	23
novel_mir_1215	0	0	0	0	0	9	TGCGGCTGTTTTACTTTACTGT	22
novel_mir_1220	0	0	0	0	0	9	ATATAGATCTTTTAGGAACGGAA	23
novel_mir_1224	0	0	0	0	0	9	TTCCGGTATACTGAAGTCTCTTC	23
novel_mir_1231	0	0	0	0	0	9	CGATCTGTAGCTGTTTAGATATA	23
novel_mir_1242	0	0	0	0	0	9	ATTTGCTCTAATGTATGCCTCTA	23
novel_mir_1244	0	0	0	0	0	9	CGAATCTGGCTGTTGAAACGTT	22
novel_mir_1245	0	0	0	0	0	9	ATCTAAGTGTAGAAAAGTGTG	21
novel_mir_1246	0	0	0	0	0	9	CTTCCGTCACTTGGGTTCAACTG	23
novel_mir_1255	0	0	0	0	0	9	TTTTAACGACGTTAACGCTTCCA	23
novel_mir_1265	0	0	0	0	0	9	CTTGGATTTATGGCAAAGAGGTG	23
novel_mir_1280	0	0	0	0	0	9	CGGTACTGAACGAGAGAACGTTC	23
novel_mir_1290	0	0	0	0	0	9	GCGGAGGAACTCTAGCACGTG	21
novel_mir_1296	0	0	0	0	0	9	CGTGGCTGCCTCCCTTGCTGGA	22
novel_mir_1313	0	0	0	0	0	9	AGTGGACTTAAGAACTTTACTTA	23
novel_mir_1343	0	0	0	0	0	9	TGTGATTTCTGATTTAATATAT	22
novel_mir_1353	0	0	0	0	0	9	CCGCGTCGGAGATGATCTTCTC	22
novel_mir_1362	0	0	0	0	0	9	CCTGTGTCTGTACCATTATGGCC	23
novel_mir_1365	0	0	0	0	0	9	TGGACCGATCATCTGTTACGATC	23
novel_mir_1372	0	0	0	0	0	9	GATGACGTGGACGCTTGTGGA	21
novel_mir_1377	0	0	0	0	0	9	ATGAATCTTTTAGGAACAGACGG	23
novel_mir_1379	0	0	0	0	0	9	AACCAATCGCGGGCTGCCACG	21
novel_mir_1381	0	0	0	0	0	9	GATCTGACTAGAGATGACGGC	21
novel_mir_1382	0	0	0	0	0	9	TATTAGTTAGAGCTGTAAGAGT	22
novel_mir_1388	0	0	0	0	0	9	ATCTAAGCTGGAATGTAGCCTT	22
novel_mir_1394	0	0	0	0	0	9	TTAATGTTGTGACTTCTATTTTA	23
novel_mir_820	0	0	10	0	0	8	CCGGTTCTTAGCTTTTTTACTTA	23
novel_mir_615	0	0	8	0	0	8	TTTTTTTTGTTTGACAGTGTGTA	23
novel_mir_502	0	9	7	0	0	8	ATGTGTCTAGTTTAGTGTGAATG	23
novel_mir_1189	0	0	0	0	0	8	AGTGTGTCTCGAAGATCTCTCTC	23
novel_mir_1193	0	0	0	0	0	8	TGGTCTTGTAAGTAATGAAAATT	23
novel_mir_1197	0	0	0	0	0	8	CATTGGAAATCGGGAATCATCAG	23
novel_mir_1205	0	0	0	0	0	8	AGGTGTTAGTTTTTTGATAAATG	23
novel_mir_1211	0	0	0	0	0	8	AAGGGTCTGACTGGTTTTTCCGC	23
novel_mir_1222	0	0	0	0	0	8	GAGGGTCTGACTGGTTCAAACGC	23
novel_mir_1236	0	0	0	0	0	8	AGTGGATCCTAATGGACGGAGTG	23
novel_mir_1241	0	0	0	0	0	8	ATAGTAACTACTTAGAAGACATG	23
novel_mir_1249	0	0	0	0	0	8	TGGTCTGGTGGTAAAGAAACCTC	23
novel_mir_1261	0	0	0	0	0	8	TCCAGATCTAACGCCTGTGGTT	22
novel_mir_1269	0	0	0	0	0	8	ATGACTTCGTCGTAAACTCGA	21
novel_mir_1287	0	0	0	0	0	8	AACCTTCGGATTTGTAAATACT	22
novel_mir_1299	0	0	0	0	0	8	TTTCCTCCTTAGGCTCTCTGG	21
novel_mir_1309	0	0	0	0	0	8	CGGTTAGTATCTCTTCTATAATG	23
novel_mir_1315	0	0	0	0	0	8	GATGGGGCTGTCGCCTGAGTG	21
novel_mir_1316	0	0	0	0	0	8	TTGGATCTTCTCTGATTGAGCTG	23
novel_mir_1322	0	0	0	0	0	8	CCAGAAGATCTTTGACAACATG	22
novel_mir_1330	0	0	0	0	0	8	ACCGGTATAGTTCATAAAAAAT	22
novel_mir_1332	0	0	0	0	0	8	TCCGATCGAGAATTTGAATTTG	22
novel_mir_1334	0	0	0	0	0	8	GTTACACATCCGTTTAGAATTCT	23
novel_mir_1341	0	0	0	0	0	8	TCGGTTCTTAGATTTTTTAGTTA	23
novel_mir_1360	0	0	0	0	0	8	CGGACTGTAGTTTCCTCGGAATC	23
novel_mir_1364	0	0	0	0	0	8	ACCGGTTCTTAGTTCTTTTAATT	23
novel_mir_1393	0	0	0	0	0	8	GTGGATTGTCATTAACCAAGACA	23
novel_mir_618	0	0	10	0	0	7	AAATGCTCTAATGGTACTCTATT	23
novel_mir_556	0	11	9	0	0	7	ACCGATGTTTTCTTGTAGTGATG	23
novel_mir_614	0	0	7	0	0	7	AGCTAGTTCAAGAGTGGAGGATT	23
novel_mir_673	0	0	7	0	0	7	AGAGCCGGTCCTGAGTTTGTAGG	23
novel_mir_791	0	0	5	0	0	7	CGATATCTTAGGCCCGTAGGGA	22
novel_mir_1191	0	0	0	0	0	7	AGGGGCTGTAGACGATTTAGTA	22
novel_mir_1199	0	0	0	0	0	7	ACTGTGTGATCCGAATTTGGAAT	23
novel_mir_1200	0	0	0	0	0	7	GAACCGAACCAAGAAACTGAAT	22
novel_mir_1202	0	0	0	0	0	7	TTGACGTGTGGTATTAACAGATA	23
novel_mir_1218	0	0	0	0	0	7	TCCGGATCTTTTGAATGCAATTT	23
novel_mir_1225	0	0	0	0	0	7	CGACTTCGCAGATCGTTGGGA	21
novel_mir_1227	0	0	0	0	0	7	TCGTGCTGGTCAGTCTAGAGC	21
novel_mir_1232	0	0	0	0	0	7	TAGATGGAAATGTAGAGGAGATA	23
novel_mir_1248	0	0	0	0	0	7	CGTTCTTGTATTCGCTCTTTACA	23
novel_mir_1256	0	0	0	0	0	7	ATCTATATTAATGCGGACGGT	21
novel_mir_1257	0	0	0	0	0	7	TTGTGCGGACAAAGATCTAGTTA	23
novel_mir_1258	0	0	0	0	0	7	CGACGATCGGCAACTGCGGCT	21
novel_mir_1272	0	0	0	0	0	7	TGTTCTGATTGTTTAGCGTGTG	22
novel_mir_1273	0	0	0	0	0	7	GGCACGGAAAATGGAGAAGACTG	23
novel_mir_1282	0	0	0	0	0	7	AACAAACGACGTCGTAGAGA	20
novel_mir_1289	0	0	0	0	0	7	GTAGCGCGGACACGAACCTAGTT	23
novel_mir_1292	0	0	0	0	0	7	GATCGACTCCCCTCTAGTGCG	21
novel_mir_1295	0	0	0	0	0	7	TTTTCTGGACTTCTTTGATCC	21
novel_mir_1319	0	0	0	0	0	7	GAGCTTCGTCGGTGCCGTGAG	21
novel_mir_1329	0	0	0	0	0	7	TCTTGTACAACTTTTCTGGCA	21
novel_mir_1333	0	0	0	0	0	7	TATTTTTGTGACTTTTAACCTTA	23
novel_mir_1336	0	0	0	0	0	7	AGGTCTTAGAATACTGATATCTA	23
novel_mir_1337	0	0	0	0	0	7	TGGGATAGCAGGACACTCATA	21
novel_mir_1342	0	0	0	0	0	7	TAACAGGTCTGTTGAATTGAC	21
novel_mir_1344	0	0	0	0	0	7	ACGTGGCGCCAGATTTTTGATTA	23
novel_mir_1345	0	0	0	0	0	7	AACAAACGACGTCGTAGAGAT	21
novel_mir_1346	0	0	0	0	0	7	ATCCGGATCCGACTTTGACGG	21
novel_mir_1366	0	0	0	0	0	7	TGGCCAGGTTTTACTCTTCTGTA	23
novel_mir_1368	0	0	0	0	0	7	GTGATGGGCCTTGTGGAGGGATG	23
novel_mir_1371	0	0	0	0	0	7	TTGAGACTTTTGCACACAGATTA	23
novel_mir_1373	0	0	0	0	0	7	AGACCGGAATAGAACAATCAATA	23
novel_mir_1397	0	0	0	0	0	7	AGTGGACCCAGTGGAGAGAAGTG	23
novel_mir_730	0	0	8	0	0	6	ATCTTCATCTAGGCTTAGCGCTA	23
novel_mir_803	0	0	8	0	0	6	TTCTGATTGCTTGACGTGTGGC	22
novel_mir_798	0	0	6	0	0	6	TAAGTCTAGATTAATTAACTCT	22
novel_mir_491	0	5	0	0	0	6	TGGATATTTCAGATTACTTTGG	22
novel_mir_1190	0	0	0	0	0	6	TTCCGCGACTGTCTTCTTTGC	21
novel_mir_1219	0	0	0	0	0	6	TTGCTAGATGGTTAGTAGACTTG	23
novel_mir_1230	0	0	0	0	0	6	CGGTTTGACTCGGAACGAGTT	21
novel_mir_1235	0	0	0	0	0	6	GAGGACTTTGTGTTACTGGTG	21
novel_mir_1239	0	0	0	0	0	6	AGCGATTTGTAGTGGTTTGTAT	22
novel_mir_1243	0	0	0	0	0	6	AATTCTAAGTCTGTACTGAACTT	23
novel_mir_1251	0	0	0	0	0	6	TTCGGACCAGGCTTCATTCCC	21
novel_mir_1252	0	0	0	0	0	6	TCGGTTTTTAGTTTTTTTAGTTA	23
novel_mir_1266	0	0	0	0	0	6	ACGGACAGTCCTCGTGGGCG	20
novel_mir_1278	0	0	0	0	0	6	TGGTCTCGCCGGTCTCTCCGCC	22
novel_mir_1279	0	0	0	0	0	6	AAGGATCATGGGATAATCAT	20
novel_mir_1300	0	0	0	0	0	6	GAAAACTTGTAGAAATAACTATA	23
novel_mir_1312	0	0	0	0	0	6	TTTAGACTTATGCACACGGATTA	23
novel_mir_1314	0	0	0	0	0	6	CCGTTGAATTTTTCTGAAGAGA	22
novel_mir_1327	0	0	0	0	0	6	TTGAGTTGGTAAATGAGTGGATG	23
novel_mir_1331	0	0	0	0	0	6	TCAAGATCTAGAACATACAAAT	22
novel_mir_1350	0	0	0	0	0	6	TCCTTCCTCTGTAACATTAC	20
novel_mir_1361	0	0	0	0	0	6	TTAGATCTTGGTGTCTCTACG	21
novel_mir_1370	0	0	0	0	0	6	TTCGGCTAATAACACTTTGGGTT	23
novel_mir_1383	0	0	0	0	0	6	AAAGGACGGGTATATTTTTGT	21
novel_mir_1386	0	0	0	0	0	6	TAGGATCTGCGTTTTTTGTACC	22
novel_mir_1387	0	0	0	0	0	6	ATCAGATCTCTTAGAAACAC	20
novel_mir_1389	0	0	0	0	0	6	CGGATCCGTGGATTTAATATCT	22
novel_mir_1391	0	0	0	0	0	6	GAGTAGATATGATACTGACGT	21
novel_mir_1398	0	0	0	0	0	6	TGTGACTGATTGATTATAAGATA	23
novel_mir_1402	0	0	0	0	0	6	CGTCTGTTTTAATTTCTTCAACA	23
novel_mir_756	0	0	19	0	0	5	TTCGGCTAATAACACTTCGGGTT	23
novel_mir_1196	0	0	0	0	0	5	GAAAGATCTTGTCGTCCTAGCTA	23
novel_mir_1201	0	0	0	0	0	5	GCGGTGCGATTTTAACAGTTATA	23
novel_mir_1209	0	0	0	0	0	5	CCGAGAAAGTACCTGATAATATT	23
novel_mir_1213	0	0	0	0	0	5	TTCCGATTTTTTCTGTGTAGA	21
novel_mir_1237	0	0	0	0	0	5	AAAGAGACTGGGAAGGAATTCTC	23
novel_mir_1238	0	0	0	0	0	5	AATAGACTGTCAAAGAATAAC	21
novel_mir_1240	0	0	0	0	0	5	CGAGATCTCGGAAACTTTCTT	21
novel_mir_1262	0	0	0	0	0	5	GGGTTGCTGGGTCACTGGGTC	21
novel_mir_1267	0	0	0	0	0	5	CCATTCTGTAGTTTTTAGTAC	21
novel_mir_1275	0	0	0	0	0	5	AGACGAGTGTAGAGAAGCTGCT	22
novel_mir_1288	0	0	0	0	0	5	ATTGGAGATGCTCTAAGACGTT	22
novel_mir_1293	0	0	0	0	0	5	ATGTCGGATGTCCAGAGAGTG	21
novel_mir_1318	0	0	0	0	0	5	TCGACTTTGTGACATGGATCCTA	23
novel_mir_1320	0	0	0	0	0	5	GTGTGACCATGTTAAAGAATATG	23
novel_mir_1323	0	0	0	0	0	5	CTAAAAATGAATATGTGTGTA	21
novel_mir_1335	0	0	0	0	0	5	ACGGTTCTTAGCTTTTTTAGTTA	23
novel_mir_1338	0	0	0	0	0	5	CCTAAATCTCGGGGCCGGCCCTG	23
novel_mir_1367	0	0	0	0	0	5	TACAAATGTTGATCTCTTAAATG	23
novel_mir_1384	0	0	0	0	0	5	TGCGCTGGAGTAGTGAAAGGATG	23
novel_mir_1390	0	0	0	0	0	5	TGGATTTAAATGTACGATGTTT	22
novel_mir_671	0	0	96	0	0	0	TATGGTCTTTTAGCTTTTAACTA	23
novel_mir_557	0	61	93	0	0	0	CCTGATTTTGGGCTTAGCTCTT	22
novel_mir_755	0	0	89	0	0	0	ACTCTATATTTCACTCTATTA	21
novel_mir_569	0	73	86	0	0	0	TCCTGCCTTCCATCAACTGAAT	22
novel_mir_717	0	0	65	0	0	0	TTATGGAGGTTTTTATGGACGA	22
novel_mir_674	0	0	48	0	0	0	TGTGTTCTCAGGTCACCCCTT	21
novel_mir_833	0	0	47	0	0	0	ACCGGTTCTTAGCATTTTTAGTT	23
novel_mir_737	0	0	36	0	0	0	GGTAAGGGGAAGGGCTTGGGA	21
novel_mir_568	0	26	34	0	0	0	AGGACCGGCCCTGAGATTTTGG	22
novel_mir_775	0	0	34	0	0	0	TTGGTGATTAGTCTTTGGGCCTA	23
novel_mir_731	0	0	31	0	0	0	TAGATGAGAATGTGACGCATG	21
novel_mir_815	0	0	31	0	0	0	ATTTCCGAGGACTTGTTTCGTCA	23
novel_mir_427	0	16	26	0	0	0	GAGGACGTGGCTGCTTGAGGT	21
novel_mir_827	0	0	25	0	0	0	TTTATATCGCAGTGTCAGACGT	22
novel_mir_810	0	0	21	0	0	0	AGTGTTTAAAGTGCGAGAATGTG	23
novel_mir_679	0	0	20	0	0	0	ACTAGAGTCGGTGTCCGCGCT	21
novel_mir_804	0	0	19	0	0	0	TGTGACTTTTGACTTGAATGCTA	23
novel_mir_714	0	0	18	0	0	0	TACGTCTCTTAGCTTTTAACT	21
novel_mir_444	0	10	17	0	0	0	AGGATTGGAGCAATTTTACTCT	22
novel_mir_654	0	0	17	0	0	0	TTTCGTTCTTGTGGGAAGCATA	22
novel_mir_723	0	0	17	0	0	0	ATTGATGAATCGACGGGTTGTTA	23
novel_mir_758	0	0	17	0	0	0	CACCACTAGACTAAAGAGACTTT	23
novel_mir_812	0	0	16	0	0	0	GAAGATCTAATGGTTGAGAAACT	23
novel_mir_650	0	0	15	0	0	0	GCAAGGATCTGATCGCAATGATA	23
novel_mir_656	0	0	15	0	0	0	ATCAAAGTCGTTGTAGTATAGT	22
novel_mir_657	0	0	15	0	0	0	TGGATATGCCGCCTCGACCTCG	22
novel_mir_686	0	0	15	0	0	0	TAAAAATGATTTCTGCGAACGC	22
novel_mir_704	0	0	15	0	0	0	TGAAAGTGACTTATTGTGATATA	23
novel_mir_729	0	0	14	0	0	0	TAGGATTTAGGCTTTAGGGTTTA	23
novel_mir_765	0	0	14	0	0	0	TGATTTGTAGTTCGATGTAACTT	23
novel_mir_795	0	0	14	0	0	0	AGTGACTTGTGCTTTGGTATATA	23
novel_mir_836	0	0	14	0	0	0	CGCGGATCTTAACCTAGTGTATA	23
novel_mir_418	0	9	13	0	0	0	AATGTTTCATCCGGCTTTGACCA	23
novel_mir_604	0	0	13	0	0	0	AACAGATTGATTAGACGGAGTT	22
novel_mir_639	0	0	13	0	0	0	GACGCTTTAGGATTATGCACATA	23
novel_mir_680	0	0	13	0	0	0	TCTTCCATGTTTTGTTCCTCTTA	23
novel_mir_705	0	0	13	0	0	0	TACCGATGTTTTCTTGTAGTGAA	23
novel_mir_725	0	0	13	0	0	0	ATTCTAGGTCACTTCTTGCTCT	22
novel_mir_750	0	0	13	0	0	0	CGGAGAGAGAATGTGAAAGCC	21
novel_mir_462	0	5	12	0	0	0	GATTGGTTGGGCTGTAAGAAGTG	23
novel_mir_617	0	0	12	0	0	0	CAAGTCTGGCAGTTTAATTCTC	22
novel_mir_629	0	0	12	0	0	0	AGTAGTGCACAGAGATTTAAGAC	23
novel_mir_664	0	0	12	0	0	0	GTTATTCTATTCCACCTCTTAG	22
novel_mir_684	0	0	12	0	0	0	ATTCTGTATCTCACTCCATAATG	23
novel_mir_685	0	0	12	0	0	0	TTGAATCTGTGTGAACCCCCAT	22
novel_mir_707	0	0	12	0	0	0	AACTTGATTTTGGGCTATGCTTA	23
novel_mir_711	0	0	12	0	0	0	TGCCAGACTTGAGAATTAAGCTA	23
novel_mir_727	0	0	12	0	0	0	CGAATCTGGATAGTAAAATCT	21
novel_mir_752	0	0	12	0	0	0	AAAGATTTTTGTTACTGTTAACC	23
novel_mir_772	0	0	12	0	0	0	AACGGGTCTTGTAAGGTGGTACA	23
novel_mir_799	0	0	12	0	0	0	TAGGTGATTTGTGCTTTAGTAT	22
novel_mir_828	0	0	12	0	0	0	AACCTACCGGGCTAAAATTCGTT	23
novel_mir_612	0	0	11	0	0	0	TCGACCTGTCAGAGATTTGAGAC	23
novel_mir_640	0	0	11	0	0	0	ACGATTTTACTATGGTTACTCTA	23
novel_mir_641	0	0	11	0	0	0	GAGGATATGTTACTTTTAGTATT	23
novel_mir_663	0	0	11	0	0	0	GTTGCTATGGATCTTGAATTCTT	23
novel_mir_672	0	0	11	0	0	0	CCAGGTCTGAGGTTCGAACCTTA	23
novel_mir_735	0	0	11	0	0	0	AGACTGTATCTTATATTATGCTA	23
novel_mir_768	0	0	11	0	0	0	TGTGGGGTGAATAGGACAAAACT	23
novel_mir_796	0	0	11	0	0	0	TCCAGACTTGAAAGGCTCTTTTC	23
novel_mir_809	0	0	11	0	0	0	GTCGAATCGTCTGTGTAATCATT	23
novel_mir_573	0	15	10	0	0	0	TCTGGGTCTGATCTATATGGGTA	23
novel_mir_572	0	12	10	0	0	0	GTGGATTGTTAATTACTGATGTG	23
novel_mir_610	0	0	10	0	0	0	ATGAGAATGTTGGACCGGCACTG	23
novel_mir_620	0	0	10	0	0	0	AATCGGTCATATCTAACTTGTTA	23
novel_mir_627	0	0	10	0	0	0	GTGTTTCCTCGGAATTTTCTCGG	23
novel_mir_631	0	0	10	0	0	0	AGGGCGTTTAAAGATTTAAGGA	22
novel_mir_661	0	0	10	0	0	0	CAATGTATGACTCTATAATAGA	22
novel_mir_694	0	0	10	0	0	0	TCATGGTCTGTTTGTCTTTATA	22
novel_mir_712	0	0	10	0	0	0	GAAGACTGTAGTGGGTTATCCCA	23
novel_mir_736	0	0	10	0	0	0	AGACGGCGTTAACTATGTTTAAC	23
novel_mir_746	0	0	10	0	0	0	GAGGGTGGGATTTTAGTTAGATA	23
novel_mir_747	0	0	10	0	0	0	TTGCTCTAATGGTTCACTCTAT	22
novel_mir_777	0	0	10	0	0	0	TAAGGAATGCTCCAACTCAACT	22
novel_mir_788	0	0	10	0	0	0	TTGGTTCTGTTCTGTTCTTGAC	22
novel_mir_797	0	0	10	0	0	0	TGGACCGATCATCTGTTACGA	21
novel_mir_802	0	0	10	0	0	0	TAAGTGTAGATTAGTTAACCCTA	23
novel_mir_822	0	0	10	0	0	0	GTAGGGTCCCTTAACTTTTAACT	23
novel_mir_479	0	5	9	0	0	0	TGACTTTTTAAGCTTGTAATT	21
novel_mir_603	0	0	9	0	0	0	TCTCGTTACATGTGGCTCCGCCA	23
novel_mir_609	0	0	9	0	0	0	GATCTGGAAACAAAAGAAAAACG	23
novel_mir_616	0	0	9	0	0	0	ATTCCAGACTATGCAATTTATT	22
novel_mir_622	0	0	9	0	0	0	GCGGGTCAAGATCTAGTTACATT	23
novel_mir_623	0	0	9	0	0	0	AACTCTTGGATAAATCATAAACT	23
novel_mir_626	0	0	9	0	0	0	GAAGATCCGGTTACAAGTTAATG	23
novel_mir_630	0	0	9	0	0	0	TGTCTGTATCCTTGACGAGCTG	22
novel_mir_632	0	0	9	0	0	0	ACGTTCTAATCTGTGACAAAGG	22
novel_mir_649	0	0	9	0	0	0	GGTGATTGGTTGGACTGTAACT	22
novel_mir_653	0	0	9	0	0	0	CGATGTGGGATACTTTGTGTCTA	23
novel_mir_666	0	0	9	0	0	0	AGAAAATGAAGTGAACGATGATA	23
novel_mir_668	0	0	9	0	0	0	CACTTCTTAAAACTCTAAATTTA	23
novel_mir_698	0	0	9	0	0	0	AAGAGAAAAAGAGAGTGAGC	20
novel_mir_702	0	0	9	0	0	0	AAAACCGAACTAATATCCAGATT	23
novel_mir_708	0	0	9	0	0	0	ATGACTGATGTGGATACACAC	21
novel_mir_713	0	0	9	0	0	0	GGAGTGGATGATCATAGTGCTTA	23
novel_mir_716	0	0	9	0	0	0	TGCTTTTCGTTACTGTGTCGTGG	23
novel_mir_722	0	0	9	0	0	0	ATATTAAGTCTTAAGTAGTGTCA	23
novel_mir_734	0	0	9	0	0	0	CTGTTCTTCATATTATTCTTT	21
novel_mir_757	0	0	9	0	0	0	AACCGGTTTTTAGCATTTTTGTA	23
novel_mir_769	0	0	9	0	0	0	ATCTCGTATTGTTTAGATATC	21
novel_mir_771	0	0	9	0	0	0	ATGTGTGGTTTGCAAGAAAGC	21
novel_mir_776	0	0	9	0	0	0	TACTCTGTATATTATTTTGTAGG	23
novel_mir_778	0	0	9	0	0	0	GGCTTTTCCGAGGAAGTAGGA	21
novel_mir_779	0	0	9	0	0	0	ACCGGTTTTTAGCTTTTTTAGTT	23
novel_mir_787	0	0	9	0	0	0	CATGTCATTTTGGACTGGGCTTG	23
novel_mir_792	0	0	9	0	0	0	CTAAGAAACTCTGGATAATGATG	23
novel_mir_801	0	0	9	0	0	0	CGATTTGGGGGCGCGTACGTGAC	23
novel_mir_824	0	0	9	0	0	0	AGGGCTCGACTGGTTCAAACGC	22
novel_mir_831	0	0	9	0	0	0	GAGACGTAGACCGAAATAAAAAT	23
novel_mir_832	0	0	9	0	0	0	TTCAGGTCTTAGAGTTCAAGTTA	23
novel_mir_606	0	0	8	0	0	0	AGATGTTGCTCTAATGGTAGAAT	23
novel_mir_611	0	0	8	0	0	0	ACGTGGACAGCTTGGTTGAGG	21
novel_mir_643	0	0	8	0	0	0	GATGATCTGCATGTCCTTCTAC	22
novel_mir_645	0	0	8	0	0	0	GCTGGAGTAGTGAAATGATGGGT	23
novel_mir_648	0	0	8	0	0	0	TTGGTGATAATTGGATTGGCA	21
novel_mir_676	0	0	8	0	0	0	GTTTCGATCTTTGACCTTCTT	21
novel_mir_683	0	0	8	0	0	0	ATGGGCTATTTCAATTTTGTGTT	23
novel_mir_699	0	0	8	0	0	0	AGAGCCGGACCTGAGATTTTC	21
novel_mir_738	0	0	8	0	0	0	TTTCGGTAAATGATCTATATAT	22
novel_mir_743	0	0	8	0	0	0	TGCGACTTCTGTTTTAATATATA	23
novel_mir_745	0	0	8	0	0	0	TAGAAAGATTGACTTCATGGATA	23
novel_mir_748	0	0	8	0	0	0	AAACTCAGGGCTAAGTACAAAAT	23
novel_mir_751	0	0	8	0	0	0	TTGGGTTCGAGTCCTCTGGGATT	23
novel_mir_785	0	0	8	0	0	0	TGGATCTTGGCCTTGACGTTG	21
novel_mir_793	0	0	8	0	0	0	GATGATCATAGTGCTTAAGTTG	22
novel_mir_794	0	0	8	0	0	0	ATAAGCTGGCGGTCTAACATGAT	23
novel_mir_805	0	0	8	0	0	0	AGGATCTGTGGCTTTTTTCTC	21
novel_mir_806	0	0	8	0	0	0	AGATTTTATTGTTGTAGCTGT	21
novel_mir_598	0	5	7	0	0	0	ATTACAGGTCTGGAGTTGCATTA	23
novel_mir_608	0	0	7	0	0	0	TCTTATTGTTTGGTGAACCTCTA	23
novel_mir_621	0	0	7	0	0	0	GAACGTGACTTATGAGCTTAGTA	23
novel_mir_635	0	0	7	0	0	0	AGCCGATTAAACCATATTGAAC	22
novel_mir_646	0	0	7	0	0	0	GTTTTTCTTCTGTAGCCTGCATA	23
novel_mir_655	0	0	7	0	0	0	TCTTGTTTGGATCCCTAATTC	21
novel_mir_660	0	0	7	0	0	0	GAATTCTAAACGGATGTGTGACA	23
novel_mir_662	0	0	7	0	0	0	TCTCTGCTGGATCTATTGTATT	22
novel_mir_665	0	0	7	0	0	0	TCGCTTGGTGCAGGTCGGGAACC	23
novel_mir_670	0	0	7	0	0	0	GTGGGCTCGTTGATGATACGC	21
novel_mir_689	0	0	7	0	0	0	GCTTTTATCGATGGTGACTGATG	23
novel_mir_692	0	0	7	0	0	0	GTGGATGCTCTCAATGATTTATA	23
novel_mir_693	0	0	7	0	0	0	CCTGAGGCTTGGTAGTGCGTC	21
novel_mir_695	0	0	7	0	0	0	ATATTACGCTAAGAACCTCA	20
novel_mir_701	0	0	7	0	0	0	GACAGATTGATATTTCCTCGGA	22
novel_mir_726	0	0	7	0	0	0	ATGTGTGACGGATTTTAGTTTA	22
novel_mir_762	0	0	7	0	0	0	AAACGGTTCTTAGTTTTTCTTAG	23
novel_mir_766	0	0	7	0	0	0	ACGGACCACTCTCAGCTTGGGT	22
novel_mir_773	0	0	7	0	0	0	AGGATATGTTGGGCTCTCTCCA	22
novel_mir_774	0	0	7	0	0	0	TATATGAGTCTGGTTTGTTGCT	22
novel_mir_780	0	0	7	0	0	0	TGGACCAACTTATTTTTCTAATA	23
novel_mir_790	0	0	7	0	0	0	GATTTAGTTCGGATTTTCAAATT	23
novel_mir_818	0	0	7	0	0	0	TATCCGAACTCGAAGTGTTATTA	23
novel_mir_830	0	0	7	0	0	0	AATTGTGTCTAGGCTTAAGGTCA	23
novel_mir_540	0	6	6	0	0	0	TTACTCATCCGGCGATCTTATC	22
novel_mir_453	0	5	6	0	0	0	CGGATTTTAGCTGCGTAGCTAA	22
novel_mir_613	0	0	6	0	0	0	TGGTCTGGAATCCTCAGCGGATA	23
novel_mir_624	0	0	6	0	0	0	TGATTTAGAGCTAAGAGGCGT	21
novel_mir_633	0	0	6	0	0	0	GTGTACGGATTATTGGTTGAGAT	23
novel_mir_634	0	0	6	0	0	0	GTAAGTCGTCTGGAAAGTTTTCT	23
novel_mir_636	0	0	6	0	0	0	AGAGTGTTTGGATGAAGTTTCTT	23
novel_mir_651	0	0	6	0	0	0	CTTGCCTTCGGTGGTAGACTG	21
novel_mir_652	0	0	6	0	0	0	TAAAGGGTGAGGTCTTGGGTTCA	23
novel_mir_682	0	0	6	0	0	0	GCGTGGAATGAACATTATATATA	23
novel_mir_688	0	0	6	0	0	0	GTGTCTCTTAAGTAGGTCTCTTA	23
novel_mir_696	0	0	6	0	0	0	GGTGATTTTAGATTTTGCGTATA	23
novel_mir_709	0	0	6	0	0	0	TGTGTGTTAGTTTACTTTGGATA	23
novel_mir_715	0	0	6	0	0	0	AATATGTTTTCTTGTAGTGTACA	23
novel_mir_733	0	0	6	0	0	0	AATATATAAGGTAGATGGGTC	21
novel_mir_742	0	0	6	0	0	0	TTCGGATCTTTGTATGTTATT	21
novel_mir_754	0	0	6	0	0	0	GAGCTTCGTCGGTGCCGTGAGA	22
novel_mir_781	0	0	6	0	0	0	AGGCGTTGGTGCTGTTGCGCT	21
novel_mir_782	0	0	6	0	0	0	ACGGACTTGGGCCCGGAGCGGTC	23
novel_mir_813	0	0	6	0	0	0	CTTCCACTAAGAATTTCATCCTA	23
novel_mir_814	0	0	6	0	0	0	AGGTCGACTTAGTCACTCAGATA	23
novel_mir_819	0	0	6	0	0	0	ATGGAGCGGTGATTCAGGCA	20
novel_mir_825	0	0	6	0	0	0	GATTCAAGTTTGGGCTAACCTTT	23
novel_mir_826	0	0	6	0	0	0	TGGTAGAGTTTTAGCGTTAGATG	23
novel_mir_619	0	0	5	0	0	0	ATATTGTTTTGTAGTCACGTG	21
novel_mir_637	0	0	5	0	0	0	ATTAATTTTGGACGTGTTGATTA	23
novel_mir_675	0	0	5	0	0	0	ACACGATCTCCAACTCCAAGTTA	23
novel_mir_700	0	0	5	0	0	0	TCCGGCCCAGTAAACCCAGTGG	22
novel_mir_710	0	0	5	0	0	0	GTCTACATGAATCTGCTTTGTTT	23
novel_mir_728	0	0	5	0	0	0	TTTACGAGTTACGGAGTTGGATA	23
novel_mir_764	0	0	5	0	0	0	AACGTGTTGTAATTAGAAGATTG	23
novel_mir_767	0	0	5	0	0	0	CCGGTCTGGTTTTAAAAACACTG	23
novel_mir_786	0	0	5	0	0	0	AATAGAGGAATACATAGGAGATG	23
novel_mir_811	0	0	5	0	0	0	TAGCGTCTGGTCTTTTAAGAGC	22
novel_mir_821	0	0	5	0	0	0	GACGGTGGCCGAGATTCGAATCT	23
novel_mir_829	0	0	5	0	0	0	GGGATATGAGCTCCATTGAGC	21
novel_mir_567	0	985	0	0	0	0	AACCGTCTCTTAACTTTTAAC	21
novel_mir_457	0	814	0	0	0	0	GAGATTTTTGTTACTGTTAACTA	23
novel_mir_532	0	66	0	0	0	0	TCTCTCTGACTCCATAATTAGG	22
novel_mir_464	0	63	0	0	0	0	ATAGAGTGAACCATTTGAGCA	21
novel_mir_521	0	24	0	0	0	0	CAGGGACAGAAGACCGACACGTG	23
novel_mir_601	0	22	0	0	0	0	GGTGTTATTGGGCTTTTGGGCT	22
novel_mir_551	0	19	0	0	0	0	AATGATTGTAGAGAAGACATGTG	23
novel_mir_439	0	18	0	0	0	0	TTTGAGTGCTACTTTGGGAACAA	23
novel_mir_482	0	18	0	0	0	0	AGTGGATTTCAGAGTGTTTTATG	23
novel_mir_530	0	18	0	0	0	0	CGGATCTCGGATATAAGTCTCAG	23
novel_mir_443	0	15	0	0	0	0	CTTCGACAATGGTACAACTT	20
novel_mir_421	0	14	0	0	0	0	TTCCTTGACGTGCTGCCACTAG	22
novel_mir_500	0	14	0	0	0	0	AGTTGCTAATTAACATGATCGTG	23
novel_mir_525	0	14	0	0	0	0	GTGTCAATGTGTGTGTGAACATA	23
novel_mir_545	0	14	0	0	0	0	AACCGGTTATGCTCTTTTCAGC	22
novel_mir_592	0	14	0	0	0	0	ACCCGAATCTAAAAACTCCAGTT	23
novel_mir_503	0	13	0	0	0	0	CGTGGCTGCCTCCCTTGCTGG	21
novel_mir_486	0	12	0	0	0	0	TAAGAACCCGTCTATTAACTTTT	23
novel_mir_563	0	12	0	0	0	0	ACCGATGTTTTCTTGTAGTGAC	22
novel_mir_579	0	12	0	0	0	0	AAACCGTCTGTTAACTTTTAACT	23
novel_mir_597	0	12	0	0	0	0	TCTTTTAACTAGATGCTCTTC	21
novel_mir_528	0	11	0	0	0	0	AAAGGATTGAGCCGAGTTTAA	21
novel_mir_535	0	11	0	0	0	0	TGATCAAGTTGTGACTCACAGG	22
novel_mir_426	0	10	0	0	0	0	ACCGTATCTTCTCTGCACTGG	21
novel_mir_430	0	10	0	0	0	0	ATTTTAAAGTAGAAAATAGAGTG	23
novel_mir_440	0	10	0	0	0	0	GCGGTGCAGTTCTAACAGTTAT	22
novel_mir_470	0	10	0	0	0	0	GATCATGTGGCAGTTTCACC	20
novel_mir_478	0	10	0	0	0	0	TTCAGATGTAGTACTTAGGGATT	23
novel_mir_494	0	10	0	0	0	0	GGCGGTTTTTAGTTTTTCTTAT	22
novel_mir_497	0	10	0	0	0	0	AATGTGCTAGAAGACTTCCAGAA	23
novel_mir_507	0	10	0	0	0	0	CTCTAAACTCTAGGATAAATCTT	23
novel_mir_517	0	10	0	0	0	0	CGTGACGGTCCGCGATTGGTTC	22
novel_mir_531	0	10	0	0	0	0	TAAGACTCTAGTAAGAAATGTG	22
novel_mir_537	0	10	0	0	0	0	ATCAAACGGCTATTCTATTACTC	23
novel_mir_553	0	10	0	0	0	0	AGAAAACATAGAATGAGCGTG	21
novel_mir_559	0	10	0	0	0	0	TCTTGGATAAATCATAAACTCTA	23
novel_mir_587	0	10	0	0	0	0	TTTACTCCAATGGTTCACTCT	21
novel_mir_594	0	10	0	0	0	0	AACTGTGGCTCTAAAAATTTAG	22
novel_mir_435	0	9	0	0	0	0	AATAGACCCGGATTTAACCCTT	22
novel_mir_460	0	9	0	0	0	0	AGACGTCTCTTAGCTTTTAACTA	23
novel_mir_475	0	9	0	0	0	0	AGACATCCTGTGTGTGCTGACGG	23
novel_mir_483	0	9	0	0	0	0	GGGGCTCGAACTCGGGTGGCGG	22
novel_mir_484	0	9	0	0	0	0	TGACTATTTACAATGTTTGGATT	23
novel_mir_506	0	9	0	0	0	0	TGCGACTTCTGTTTTAATATAT	22
novel_mir_510	0	9	0	0	0	0	TGAAACTGTCTTGCTTGCTCCA	22
novel_mir_518	0	9	0	0	0	0	TGTCGGATCGTCTATATAATATT	23
novel_mir_520	0	9	0	0	0	0	ACCGGTTTTTAGTTTTTTTAGTT	23
novel_mir_526	0	9	0	0	0	0	CGGTTTTTAGTTTTTCTTAGTT	22
novel_mir_539	0	9	0	0	0	0	ATCCGGATCCGGGATTCTCGG	21
novel_mir_541	0	9	0	0	0	0	GGGTTTTTCGACGGAGACGTCTA	23
novel_mir_546	0	9	0	0	0	0	TTAGTGTTTTGCTGGCGACGTTA	23
novel_mir_566	0	9	0	0	0	0	ACGATACATCTGAATTTGAAGA	22
novel_mir_570	0	9	0	0	0	0	GAAACTGAAAAGAATAGATGG	21
novel_mir_574	0	9	0	0	0	0	GATCGACTGACCTGGGCTTGGT	22
novel_mir_591	0	9	0	0	0	0	AATCCTATTGGTCGGTGAACCT	22
novel_mir_595	0	9	0	0	0	0	AAAACGATGAAAGTGACAATGAC	23
novel_mir_599	0	9	0	0	0	0	ACGTTGCTAAGGATCAATCTCTT	23
novel_mir_600	0	9	0	0	0	0	GGGTCTTCTGTTTTAATAGTATT	23
novel_mir_445	0	8	0	0	0	0	TTGGCTTGTGTATCTTTTTTT	21
novel_mir_455	0	8	0	0	0	0	TTCTATTTAGAGTATGACGTA	21
novel_mir_465	0	8	0	0	0	0	ATATAAGTGGAATAGATCGTG	21
novel_mir_504	0	8	0	0	0	0	ACTGTCCGTCGGTATATACC	20
novel_mir_513	0	8	0	0	0	0	TAAATTTCATAGGAGTTAGGATG	23
novel_mir_516	0	8	0	0	0	0	TTAGATCTTAGTCACTTGAACTT	23
novel_mir_560	0	8	0	0	0	0	TGGTCTCTGTGGATTCAATCCTA	23
novel_mir_584	0	8	0	0	0	0	GTTGCTGGAAGGGGATAGTAGG	22
novel_mir_589	0	8	0	0	0	0	AGGGCCGGGCCTGAATAGAGGC	22
novel_mir_593	0	8	0	0	0	0	CACGCATCTTGATGAGAACCA	21
novel_mir_416	0	7	0	0	0	0	ATCAAATCCGTTGTAGTCTAGC	22
novel_mir_450	0	7	0	0	0	0	TAGAAAGGTTTTGGACATGTA	21
novel_mir_451	0	7	0	0	0	0	TCCCGGTTTGTGGTATATGTT	21
novel_mir_452	0	7	0	0	0	0	AGACGGACTCTTATATTTCGATA	23
novel_mir_454	0	7	0	0	0	0	AAAATAGAGTAGAAAATAGAGTG	23
novel_mir_463	0	7	0	0	0	0	TGCCTAAGGCCGTTGACGTTG	21
novel_mir_467	0	7	0	0	0	0	AAAATGGTTTCGTGGTGTAGT	21
novel_mir_481	0	7	0	0	0	0	AGTAATGACATGTGGCTACAAAA	23
novel_mir_485	0	7	0	0	0	0	GGTGCGGATCTTAACCTAGTTTG	23
novel_mir_493	0	7	0	0	0	0	ATCGACTCTTAAATTCTTATTTA	23
novel_mir_524	0	7	0	0	0	0	ATATCGTCCAATGGTAAGAGGG	22
novel_mir_586	0	7	0	0	0	0	TGCCTCTTGTAGCTTCCTGGATA	23
novel_mir_434	0	6	0	0	0	0	ATAGATCTCGTTTGTGCCTCG	21
novel_mir_449	0	6	0	0	0	0	TTGGTGATAATTGGATTGGC	20
novel_mir_458	0	6	0	0	0	0	CCGTCCGACTAACGCCTAGCGTA	23
novel_mir_474	0	6	0	0	0	0	AGAATATAGATCTTTTAGAAAC	22
novel_mir_489	0	6	0	0	0	0	TTGTGACCGTTCTTGACTTCT	21
novel_mir_498	0	6	0	0	0	0	ATTAACCCGGGGTTCTTAGGATA	23
novel_mir_505	0	6	0	0	0	0	TTCTGCCGTCGATCTACGAATC	22
novel_mir_512	0	6	0	0	0	0	TGTGTGATCAATGATGTTTTATA	23
novel_mir_519	0	6	0	0	0	0	TGGTACTCGAACATTGGCTCG	21
novel_mir_544	0	6	0	0	0	0	TGGCGGGTGATACTAGTAACATA	23
novel_mir_550	0	6	0	0	0	0	TATGTGACTTGTGATTTAGTATA	23
novel_mir_554	0	6	0	0	0	0	TCGGGTGTTGGTATTGGTGCT	21
novel_mir_558	0	6	0	0	0	0	AAAGGGCGGGTCAGAATCTAGTT	23
novel_mir_415	0	5	0	0	0	0	TGGGTCAATTTAGAATATAAT	21
novel_mir_422	0	5	0	0	0	0	TAAAAGCTAAGAGACCGTATT	21
novel_mir_425	0	5	0	0	0	0	CGATTTCTTTTTTCCTGTTGAG	22
novel_mir_441	0	5	0	0	0	0	ATTGTCTTTTTTACCTTAGTCTG	23
novel_mir_442	0	5	0	0	0	0	TTCTCGTCCGATTAATAAGTT	21
novel_mir_522	0	5	0	0	0	0	GATTAATCTGAACTTTAGGGAT	22
novel_mir_565	0	5	0	0	0	0	GTCTTCCGGATCTCAGACCCGA	22
novel_mir_588	0	5	0	0	0	0	TGATTTTGAGATTTTGACATTA	22

## Sheet: Table S6
Table S6. Identification of DEMs in R and S accessions after S. sclerotiorum infection.										0.08
miR_name	Mature sequences	Length	R-24h vs R-0h		R-48h vs R-0h		S-24h vs S-0h		S-48h vs S-0h
			log2(Fold change) normalized	q-value	log2(Fold change) normalized	q-value	log2(Fold change) normalized	q-value	log2(Fold change) normalized	q-value
miR156a	TGACAGAAGAGAGTGAGCACA	21	1.21407	1.71373e-22	2.03271	8.79538e-74	-	-	1.19344	5.83408e-26
miR156b	GCTCTCTATACTTCTGTCACCA	22	2.66693	0.000903542	4.45498	6.99783e-10	3.52763	3.6805e-09	3.79439	4.34211e-09
miR156c	GCTCTCTATACTTCTGTCAATA	22	2.66693	0.000903542	4.45498	6.99783e-10	3.52763	3.6805e-09	3.79439	4.34211e-09
miR156d	AGAAACTGACAGAAGAGAGTGAGC	24	1.21264	1.68155e-22	2.0295	8.79538e-74	-	-	1.1968	4.36251e-26
miR156e	TGCTCACCTCTCTTTCTGTCAG	22	1.213	1.17881e-29	1.81021	6.14895e-74	-	-	1.12367	2.57953e-25
miR156f	TGACAGAAGAGAGTGAGCAC	20	1.19109	2.23277e-23	2.05059	2.26908e-82	-	-	1.31056	1.50269e-32
miR156g	GCTCTCTAGTCTTCTGTCATC	21	-	-	4.38459	1.69587e-09	3.52763	3.6805e-09	3.74858	8.32739e-09
miR164a	TGGAGAAGCAGGGCACGTGCA	21	-	-	-	-	-	-	1.09107	1.87665e-17
miR164b	TTTTCGCACGTGTTCTACTAC	21	1.40742	6.56934e-30	1.14284	1.4489e-18	1.23812	9.83379e-14	1.16784	5.74536e-10
miR164c	TTGCACGTGTTCTACTACTCCAAC	24	1.40742	6.56934e-30	1.14284	1.4489e-18	1.23812	9.83379e-14	1.16784	5.74536e-10
miR164d	CACGTGTTCTACTACTCCAAC	21	1.40742	6.56934e-30	1.14284	1.4489e-18	1.23812	9.83379e-14	1.16784	5.74536e-10
miR166f	TCGGACCAGGCTTCATCCCCC	21	-	-	-1.55882	4.9039e-07	-	-	-1.62065	7.41804e-05
miR168a	TCGCTTGGTGCAGGTCGGGAA	21	-	-	1.3409	9.78943e-207	-	-	1.15301	8.15353e-90
miR171a	TTGAGCCGTGCCAATATCACG	21	1.01158	5.65758e-05	-	-	-	-	-	-
miR171b	TTGAGCCGTGCCAATATCACG	21	1.01158	5.65758e-05	-	-	-	-	-	-
miR171c	AGATATTAGTGCGGTTCAATC	21	1.01158	5.65758e-05	-	-	-	-	-	-
miR171d	TTGAGCCGTGCCAATATCACG	21	1.01158	5.65758e-05	-	-	-	-	-	-
miR171e	TTGAGCCGTGCCAATATCACG	21	1.01158	5.65758e-05	-	-	-	-	-	-
miR172a	AGAATCTTGATGATGCTGCAT	21	-	-	-	-	-	-	1.01162	0.000326132
miR390a	CGCTATCCATCCTGAGTTCT	20	1.25733	1.28557e-08	2.1622	6.97578e-27	-	-	2.3034	6.42034e-23
miR390b	CGCTGTCCATCCTGAGTTTCA	21	1.27461	8.65044e-09	2.18342	1.73877e-27	-	-	2.3034	6.42034e-23
miR390c	AAGCTCAGGAGGGATAGCGCC	21	1.25733	1.28557e-08	2.1622	6.97578e-27	-	-	2.3034	6.42034e-23
miR393	TCCAAAGGGATCGCATTGATCC	22	1.70757	1.80637e-05	-	-	-	-	-	-
miR395a	CTGAAGTGTTTGGGGAACTC	20	-	-	2.14067	5.2864e-06	-	-	-	-
miR395b	CTGAAGTGTTTGGGGAACTC	20	-	-	2.14067	5.2864e-06	-	-	-	-
miR395c	CTGAAGTGTTTGGGGGAACTC	21	-	-	2.14067	5.2864e-06	-	-	-	-
miR6031	TGTATGATTGTTTCGAAACGCTGT	24	-	-	1.01686	0.000195879	-	-	-	-
miR860	TCAATACATTGGACTACATAT	21	1.44454	0.000547333	-	-	-	-	-	-
novel_mir_3	CGGCTCTGATACCAATTGATG	21	1.18977	8.88674e-70	1.44897	5.23618e-112	1.17283	8.16286e-25	2.4344	9.02179e-131
novel_mir_6	TCTGAGAATCTAGGCATGTTC	21	-	-	-	-	-4.37561	0.000681087	-	-
novel_mir_7	TTCGTTCTCTATTTCTCCATG	21	3.73851	1.04566e-27	-4.12594	0.000439552	2.22616	1.30906e-12	1.38939	0.00012109
novel_mir_9	CCGGTTCTTAGTTTTTTTAATTA	23	-4.38514	0.000248213	-4.36695	0.000183906	-	-	-	-
novel_mir_12	TTAAGAGACTTAGTTAAGAGACA	23	-4.49206	0.000152577	-4.47386	0.0001204	-	-	-	-
novel_mir_15	AAATATTGTTGAAACAGGAGGGC	23	-4.26967	0.000384603	-4.25147	0.000302971	-	-	-	-
novel_mir_18	TTTCCTTGACGTGCTGCCACTAG	23	-6.14413	9.70053e-11	-2.12594	3.67777e-06	-	-	-	-
novel_mir_20	GCTCTCTAGCCTTCTGTCATC	21	-	-	-	-	2.49783	8.4214e-17	2.3729	1.24552e-12
novel_mir_21	AAACTCTATCCTCTGAAAGAT	21	-	-	-	-	-	-	4.6304	8.10676e-05
novel_mir_23	AATGTGCTGCAATATCTCTGC	21	-	-	-4.91444	1.18108e-05	4.01671	0.000439839	-	-
novel_mir_24	TGAGTGACTTGTGATTTAGTATA	23	-6.75079	3.04295e-15	-6.7326	2.57151e-15	6.38594	1.55343e-13	6.42181	6.99261e-12
novel_mir_25	TTGAGATTTTAAAGTTAACTTTG	23	-4.00663	0.000886431	-3.98844	0.000674631	-	-	-	-
novel_mir_26	ATGGATCTTTTAGGAACGGATG	22	-4.00663	0.000886431	-3.98844	0.000674631	-	-	-	-
novel_mir_29	CGATTCTAATTGGACACAACTG	22	-5.85463	4.31638e-09	-	-	-	-	-7.56189	1.36888e-21
novel_mir_30	AAAACGACTTATATTGAAAAACA	23	-4.00663	0.000886431	-3.98844	0.000674631	-	-	-	-
novel_mir_31	TGTGTTCTCAGGTCACCCCT	20	-1.99403	3.95404e-12	-7.4994	8.39931e-24	-1.25631	1.44518e-05	-2.22758	7.4411e-09
novel_mir_32	TGTGTTCTCAGGTCACCCCTG	21	-2.19884	0	-3.72924	0	-	-	-1.53988	3.09051e-95
novel_mir_35	TCGATAAACCTCTGCATCCAG	21	-	-	-1.13795	0	-	-	-1.22671	0
novel_mir_36	TGTGAATTCTGTTTTAATATATA	23	-4.38514	0.000248213	-4.36695	0.000183906	-	-	-	-
novel_mir_38	GTTTTGCTCGGTTCTGTGGGC	21	-4.38514	0.000248213	-	-	-	-	-	-
novel_mir_41	CTTCCGCTAAGAACTCCATCCTA	23	-	-	-5.31036	6.615e-07	5.47614	4.44443e-08	5.92996	4.50954e-09
novel_mir_42	TTGAAGCGATTTGTAGCGGTTTA	23	-	-	-5.25147	1.0556e-06	-	-	-	-
novel_mir_43	CTAGACGGCCGATTTTTAGAACA	23	-4.77217	3.79816e-05	-4.75397	3.05214e-05	4.60167	3.44175e-05	-	-
novel_mir_44	ATCCGTTTAAAACTCTAGAGTT	22	-4.59159	9.53672e-05	-4.5734	7.4844e-05	-	-	-4.23996	0.000422042
novel_mir_45	TGGACTTATTTGTTAGAAATTTA	23	-4.14413	0.000567906	-	-	-	-	4.51492	0.000130507
novel_mir_47	TGATTTGAAAGTGGGATAACTTA	23	-4.00663	0.000886431	-3.98844	0.000674631	-	-	3.92996	0.000853645
novel_mir_49	CTCTCTGACTCCATAATTAGG	21	-	-	-5.79579	5.62919e-09	-	-	-	-
novel_mir_56	TCTTTTTCCGCTTGTAACGTG	21	-4.38514	0.000248213	-	-	-	-	-	-
novel_mir_57	TAATTAGGTTGTTGGTGCGCTT	22	-4.00663	0.000886431	-3.98844	0.000674631	-	-	-	-
novel_mir_58	AGTGTCTTGGGCTTGTCTGAACT	23	-4.26967	0.000384603	-4.25147	0.000302971	-	-	-	-
novel_mir_63	CTTCCGTTAAGAATCTCATCCTA	23	-4.26967	0.000384603	-4.25147	0.000302971	-	-	-	-
novel_mir_64	AACTGTCTCTTAATTTTTAACTA	23	-	-	-	-	4.82406	9.58303e-06	-	-
novel_mir_67	ATCTGCCGACTCATTCATCCA	21	-1.23905	2.03534e-36	-1.70174	1.1825e-57	-	-	-1.74692	3.12189e-23
novel_mir_68	TCTTGTGAAATAAACTCTCATC	22	-4.00663	0.000886431	-3.98844	0.000674631	-	-	-	-
novel_mir_69	GTCAATTGATGGGTAGTAGTTCA	23	-	-	1.39762	4.66567e-05	5.71715	2.95317e-09	6.68485	8.71441e-14
novel_mir_72	TTGACTTTATTGAATTACTATTA	23	-5.14413	3.50486e-06	-5.12594	2.85364e-06	-5.37561	8.84368e-06	-4.87739	3.33882e-05
novel_mir_74	ATGCACTGCCTCTTCCCTGGC	21	-1.34891	8.90461e-148	-12.0722	3.97895e-283	-	-	-11.2499	3.36589e-160
novel_mir_75	GGAATGTTGTCTGGCTCGAGG	21	-1.12005	1.35097e-64	-2.63568	4.40148e-207	-1.63912	2.22423e-121	-3.00705	2.8449e-208
novel_mir_76	TTTGGATTGAAGGGAGCTCC	20	-	-	1.04114	7.41717e-14	-	-	-	-
novel_mir_79	TGCTCCAATGATGTTACTCTATA	23	-	-	-	-	4.13218	0.000294344	-	-
novel_mir_80	AAGGACTGTCTTGGTATTACCTA	23	-7.79323	9.82744e-28	-7.77503	6.95267e-28	1.54722	1.256e-12	2.56001	2.88465e-37
novel_mir_86	GCAAGTTGACTTTGGCTCTGT	21	-	-	2.60169	1.35014e-219	-	-	2.19697	1.5398e-93
novel_mir_89	TTTAAAACAGACGACTTACATG	22	-4.6847	5.99977e-05	-	-	4.60167	3.44175e-05	3.92996	0.000853645
novel_mir_90	AATCTTATTGGTTGGTGAACCTG	23	-6.29941	9.42639e-12	-	-	-	-	1.62595	5.4155e-08
novel_mir_91	TAAAAAAACTAACAGACGTCT	21	-5.9701	1.01206e-09	-5.95191	8.5002e-10	4.2391	0.000184303	5.17789	3.58295e-06
novel_mir_92	AGAGATTTGTACGACTGGTACTA	23	-4.59159	9.53672e-05	-4.5734	7.4844e-05	-	-	4.25189	0.000334337
novel_mir_93	CGGATTTTAGCTGCGTAGCTA	21	-4.14413	0.000567906	-4.12594	0.000439552	-	-	-	-
novel_mir_94	ATTAATTGAGAATATTTGAATTA	23	-5.38514	4.81892e-07	-5.36695	4.2146e-07	-	-	-4.39197	0.000263554
novel_mir_95	ACGTGGTGTTCTTAGGCTTTGT	22	-5.07702	5.70336e-06	-5.05883	4.51231e-06	-	-	-	-
novel_mir_99	ATGGGGATCCGTGGCGCAATG	21	-	-	-	-	-1.34586	0.000925617	-	-
novel_mir_100	TGTGACTTCTGTTTTAATATATT	23	-	-	-	-	4.43174	8.29356e-05	4.73732	4.85182e-05
novel_mir_101	ATCATGCGATCTCTTCGGATT	21	-1.07702	8.52572e-08	-1.59939	4.0134e-13	-	-	-	-
novel_mir_102	GTGCTTATTGACGGTCTTGTGCT	23	-	-	-5.7109	1.51023e-08	-	-	-	-
novel_mir_104	CATTAATTTATCAAACGACGT	21	-	-	-	-	-	-	-4.39197	0.000263554
novel_mir_105	ATATCTCATGGTGGAGGACTGTG	23	-4.14413	0.000567906	-4.12594	0.000439552	-	-	-	-
novel_mir_110	GATGGTCTTAGAGTTCTCCAACA	23	-	-	-	-	-	-	3.92996	0.000853645
novel_mir_111	TTTTGCGTTTCAACTCGGTCC	21	-7.09409	1.69071e-18	-	-	6.45411	4.49365e-14	-	-
novel_mir_115	TTTGTCTTCTTGCTTATTCGGTA	23	-8.06841	1.72144e-32	-8.05021	1.36244e-32	-	-	-6.07004	2.10674e-09
novel_mir_117	ATTAGGAACATGACCAGTTGATA	23	-4.00663	0.000886431	-3.98844	0.000674631	-	-	-	-
novel_mir_119	ATATATTGCTAAGGATCTCTT	21	-4.85463	2.38105e-05	-4.83643	1.87119e-05	-	-	-	-
novel_mir_120	TTTGTGACTTTCTCCTTCTAGTA	23	-6.00663	6.41424e-10	-5.98844	5.37226e-10	-	-	-	-
novel_mir_121	TTACTCTATATTTCACTCTGT	21	-4.00663	0.000886431	-	-	-	-	-	-
novel_mir_122	ATCTTCTAGATCTCTTGGCTA	21	-4.14413	0.000567906	-4.12594	0.000439552	-	-	-	-
novel_mir_123	ATATGATCTCTTTCCTTAACTCG	23	-	-	-	-	-	-	3.92996	0.000853645
novel_mir_125	TCGGCTATGAATTAAACATAT	21	-	-	-4.36695	0.000183906	-	-	-	-
novel_mir_126	TTAAAAATTAAGAATCGGATT	21	-4.00663	0.000886431	-3.98844	0.000674631	-	-	-	-
novel_mir_128	GTTTTGGAGTTGGGTTGGAGATA	23	-4.00663	0.000886431	-	-	-	-	-	-
novel_mir_130	TTCGGTTTAGTCTTTGTACATT	22	-7.17656	2.19709e-19	-	-	-	-	-	-
novel_mir_131	CATCCGACGTGGACACCTCCATA	23	-4.00663	0.000886431	-3.98844	0.000674631	-	-	-	-
novel_mir_132	CTTGATCTTCATTTTTGCTAGA	22	-	-	-3.98844	0.000674631	-	-	4.51492	0.000130507
novel_mir_133	TTCCACAGCTTTCTTGAACTG	21	-11.7609	1.25775e-239	-11.7427	3.3924e-239	-	-	-	-
novel_mir_135	TAAACAACTCTAGAATCTCATCT	23	-4.77217	3.79816e-05	-4.75397	3.05214e-05	-	-	-	-
novel_mir_138	ATATTGTTTTGTAGCTACGTG	21	-4.14413	0.000567906	-4.12594	0.000439552	-	-	-	-
novel_mir_140	TATGGTAAAAAGAAGTATGTG	21	-	-	-	-	-4.37561	0.000681087	-	-
novel_mir_143	CGAGGATTTTACGTGAATAACGG	23	-5.07702	5.70336e-06	-5.05883	4.51231e-06	-	-	-	-
novel_mir_146	TGAAGCTGCCAGCATGATCTGG	22	-	-	-	-	-	-	-6.02424	3.52139e-09
novel_mir_147	TGGATCCGGATAGTAAAATGTTG	23	-4.14413	0.000567906	-4.12594	0.000439552	-	-	-	-
novel_mir_148	ATTATTTGAACTTGGACTCAATA	23	-4.6847	5.99977e-05	-	-	-	-	-	-
novel_mir_149	TTTGTTGATTGACATCTATGC	21	1.17091	0.000693172	-	-	4.82406	9.58303e-06	4.38939	0.000217134
novel_mir_151	CGTTTGGCGTTACTCGAACCC	21	-	-	-	-	4.01671	0.000439839	-	-
novel_mir_153	TAGACTTAATGAACCTATTCATA	23	-	-	-	-	4.75367	1.5007e-05	4.51492	0.000130507
novel_mir_154	GCAGCACCATTAAGATTCACA	21	-	-	-8.00636	8.45496e-32	-8.19761	1.95959e-26	-7.6994	2.59285e-23
novel_mir_155	TGAGGATTTACGCATGACTGCAT	23	-4.49206	0.000152577	-4.47386	0.0001204	-	-	-	-
novel_mir_157	GCTCATTCTCGTTCTGTCATAAC	23	-	-	-1.51799	5.95283e-07	-1.1114	0.000118776	-1.28303	8.01289e-05
novel_mir_160	TAGAATATCTTGAGAGTAACTTA	23	-4.59159	9.53672e-05	-4.5734	7.4844e-05	-	-	-	-
novel_mir_161	TTAACGGTTCTATACTCTAAT	21	-	-	1.29502	0.000302971	1.30621	5.7495e-05	1.96949	4.06189e-09
novel_mir_162	ACATCATGCATCTCTGGAAAGT	22	-5.07702	5.70336e-06	-5.05883	4.51231e-06	-	-	-	-
novel_mir_163	CCTCGTTCTGATCTGATTCCATG	23	-4.00663	0.000886431	-3.98844	0.000674631	-	-	-	-
novel_mir_164	TGTGACTTGTGCTTTAGTGTATA	23	-	-	-	-	-	-	1.09989	0.000263554
novel_mir_167	ATGTAATTGCGGGGTTCTAAG	21	-	-	-	-	-	-	4.6304	8.10676e-05
novel_mir_168	ATTGCGGAGTCCTTAGATAGATA	23	-4.26967	0.000384603	-	-	-	-	-	-
novel_mir_169	AATTCCGTCGGTATATTCCA	20	-4.14413	0.000567906	-4.12594	0.000439552	-	-	-	-
novel_mir_172	CGGTATTTTCCGAGGACTCGGTT	23	-4.00663	0.000886431	-3.98844	0.000674631	-	-	-	-
novel_mir_175	CCCGATCAGTACATAAACACATA	23	-4.14413	0.000567906	-4.12594	0.000439552	-	-	-	-
novel_mir_176	TTCATTTTCCGTCGGAATGTCCA	23	-4.00663	0.000886431	-3.98844	0.000674631	-	-	-	-
novel_mir_177	TAAGGCTTTCCGTAACTATC	20	-4.93263	1.48117e-05	-	-	-	-	-4.87739	3.33882e-05
novel_mir_178	TGATGATTTAGGGTTTAGAGTTA	23	-4.49206	0.000152577	-4.47386	0.0001204	-	-	-	-
novel_mir_179	AATGAATGATGCGGTAGACAAAT	23	-4.59159	9.53672e-05	-	-	-	-	-	-
novel_mir_180	AAAGGCTTAAGAGAATTGATTTA	23	-	-	-	-	-	-	-4.07004	0.000694906
novel_mir_181	TCCTTCTGGGTCTGGATGAGTTC	23	-4.38514	0.000248213	-4.36695	0.000183906	-	-	-	-
novel_mir_183	TTTTTGATCTTGTGTTGTGAT	21	-	-	-	-	-	-	-5.82493	2.77964e-08
novel_mir_184	CTTATCTCGGACGACTTTCTTG	22	-	-	-4.83643	1.87119e-05	-5.37561	8.84368e-06	-4.87739	3.33882e-05
novel_mir_185	ATTTCCGATTGGTCAGACGACTT	23	-4.59159	9.53672e-05	-4.5734	7.4844e-05	-	-	-	-
novel_mir_188	ATCCGGATCCGAGGTTCTCGG	21	-4.00663	0.000886431	-3.98844	0.000674631	-	-	-	-
novel_mir_189	ATGTAACTCGTCGGGCGGACG	21	-6.66198	1.75622e-14	-6.64379	1.48688e-14	-	-	-	-
novel_mir_190	ATGAAGCTTATGAATGATGTG	21	-4.6847	5.99977e-05	-4.66651	4.83934e-05	4.60167	3.44175e-05	-	-
novel_mir_193	TTGGGCTTAAAACTATATGTTTA	23	-	-	-	-	-	-	5.68485	5.48347e-08
novel_mir_195	AGAATATAGATCTTTTAGGAACA	23	-4.26967	0.000384603	-	-	-	-	-	-
novel_mir_196	TATGATGGAGCTGGTTTGATC	21	-	-	-5.5734	6.15069e-08	-	-	-4.07004	0.000694906
novel_mir_198	TGTGTGCTCGTCGCCTCCGGA	21	-4.93263	1.48117e-05	-4.91444	1.18108e-05	-	-	-	-
novel_mir_201	AAATGGATCATCTGGATGGAGA	22	-	-	-4.47386	0.0001204	-	-	-	-
novel_mir_202	CGGAATATAAGAACCCGTTTCTT	23	-	-	-	-	-	-	4.09989	0.000516318
novel_mir_204	CTTCCGTTAAGAATCTCACTCTA	23	-6.56735	1.03736e-13	-	-	-	-	1.3588	0.000381491
novel_mir_206	TTTTGTATGTTGAAGGTGTGT	21	-1.14937	0.000137	-1.38271	1.44641e-05	-	-	-	-
novel_mir_207	TCAATGTTGGCTCAATTATGT	21	-	-	-1.86814	0.00056376	4.33864	0.000122782	-	-
novel_mir_208	ATTGATCGCAGCGGTTGTCGCTA	23	-	-	-5.12594	2.85364e-06	-	-	-	-
novel_mir_212	TTTTGTCGTTGATATCTCGTG	21	-4.14413	0.000567906	-4.12594	0.000439552	-	-	-	-
novel_mir_213	AAGTCTTAGATTAGTTAACTCTA	23	-	-	-4.25147	0.000302971	-	-	-	-
novel_mir_215	TGTGAAAAGGCTTAAGAGAATTA	23	-6.91352	1.00375e-16	-6.89533	7.83686e-17	-	-	-	-
novel_mir_216	CTTCCGCTAAGAATCTCATCCTA	23	-7.07702	2.44307e-18	-7.05883	1.75317e-18	-	-	5.32228	1.23204e-06
novel_mir_217	ATCTGCCGACTCATCCATCCA	21	-1.85463	1.82656e-05	-2.83643	5.93563e-08	-	-	-2.20754	0.000122333
novel_mir_220	TGGCATTGGTAGTAATGAGTGT	22	-	-	-	-	-4.37561	0.000681087	-	-
novel_mir_222	ACCGATGTTTTCTTGTAGTGACA	23	-5.00663	9.08605e-06	-4.98844	7.35991e-06	4.13218	0.000294344	-	-
novel_mir_223	TACGGACGGGTGAGTTTACACTA	23	-	-	-	-	3.89118	0.000681087	3.92996	0.000853645
novel_mir_226	CCATTGGACGATATGAGGATG	21	-4.38514	0.000248213	-4.36695	0.000183906	-	-	-	-
novel_mir_227	TATGTTTAGGGTCTAGGCGACT	22	-4.6847	5.99977e-05	-4.66651	4.83934e-05	-	-	-	-
novel_mir_228	TAGGGCTGGGCGGGCTCGGGCTG	23	-4.38514	0.000248213	-4.36695	0.000183906	-	-	-	-
novel_mir_229	AGGACGGAGTTCTTAACGGAATA	23	-4.38514	0.000248213	-4.36695	0.000183906	-	-	4.51492	0.000130507
novel_mir_234	TCGTTTTTTGTAGGTGCAGCA	21	-	-	-6.89533	7.83686e-17	-	-	-	-
novel_mir_235	TTGACAGAAGAGAGCGAGCAC	21	-	-	-	-	-	-	1.66693	0.000904137
novel_mir_236	TTCACGTCGGGTTCAAACTCCC	22	-5.00663	9.08605e-06	-4.98844	7.35991e-06	-	-	-	-
novel_mir_237	TGGTTGTGGTATTGATGACAATA	23	-4.00663	0.000886431	-3.98844	0.000674631	-	-	-	-
novel_mir_238	TTGTTGATGAAGTGAGAGCCTC	22	-	-	-	-	3.89118	0.000681087	4.73732	4.85182e-05
novel_mir_239	TAAATCTAGATTAGTTAACTCT	22	-	-	-4.83643	1.87119e-05	-	-	3.92996	0.000853645
novel_mir_241	TTGTATATGTGTATGTAGGTG	21	-4.6847	5.99977e-05	-4.66651	4.83934e-05	4.01671	0.000439839	5.32228	1.23204e-06
novel_mir_242	CCAGATGGTCTTGAGGGGAAATA	23	-4.77217	3.79816e-05	-	-	4.13218	0.000294344	-	-
novel_mir_247	TTGACCTCGGTCGCCGGACACTG	23	-5.54268	1.25961e-07	-5.52449	9.89631e-08	-	-	-	-
novel_mir_248	CTTGTAATTACTTGAAGATGATA	23	-4.00663	0.000886431	-3.98844	0.000674631	-	-	-	-
novel_mir_249	ATCTATTCTATTAAAACATGAAC	23	-	-	-4.25147	0.000302971	-	-	4.09989	0.000516318
novel_mir_251	AATTCTATTGGTTGGTGAACTT	22	-	-	-3.98844	0.000674631	-	-	-	-
novel_mir_254	TTTCGTTTTACTTTTTTCTGT	21	-	-	-4.5734	7.4844e-05	-	-	-	-
novel_mir_255	CTAAAAAATCTAAGAACCGGT	21	-4.00663	0.000886431	-3.98844	0.000674631	-	-	-	-
novel_mir_256	CTCTGATACCAAATTATTTTC	21	-4.14413	0.000567906	-4.12594	0.000439552	-	-	-	-
novel_mir_258	TGTGAATGATGCGGGAGATGT	21	-	-	-5.87596	2.14624e-09	-6.37561	1.21762e-09	-5.87739	1.6502e-08
novel_mir_260	CTTCCGTTAAGAACTCTACTCTA	23	-4.38514	0.000248213	1.33349	0.000975306	4.43174	8.29356e-05	-	-
novel_mir_261	ATTAGTTGGGGAATAAGTATG	21	-5.9701	1.01206e-09	-5.95191	8.5002e-10	-	-	-5.07004	1.10675e-05
novel_mir_263	AGACTTCCGGCGCCAGAACGC	21	-4.85463	2.38105e-05	-	-	-	-	-5.52947	4.23852e-07
novel_mir_264	CCGGTTTTTAGTTTTTTTAGTTA	23	-	-	-	-	-1.98329	0.00049926	-	-
novel_mir_268	CCGGTTCTTAAATAAAAGTTTTA	23	-4.26967	0.000384603	-4.25147	0.000302971	-	-	-	-
novel_mir_269	TTACATTTTTCGGCTAAGAGACA	23	-4.59159	9.53672e-05	-4.5734	7.4844e-05	-	-	-	-
novel_mir_270	AATAGTTGATGTTTTAGAAGATG	23	-4.14413	0.000567906	-4.12594	0.000439552	-	-	-	-
novel_mir_272	GCTTCAGGACTTCTTCAACGG	21	-4.38514	0.000248213	-4.36695	0.000183906	-	-	-	-
novel_mir_273	AGGTGGCGGAACTCACAGTCGTG	23	-4.00663	0.000886431	-3.98844	0.000674631	-	-	-	-
novel_mir_275	GTTAAATCCGGATCTATTAAAGA	23	-4.38514	0.000248213	-4.36695	0.000183906	-	-	-	-
novel_mir_276	ACAAATCCGTTGTAGTCTAGC	21	-5.89416	2.67055e-09	-5.87596	2.14624e-09	5.56103	1.76513e-08	-	-
novel_mir_278	ACATCTGTTAGGGTTTCTTTG	21	-7.02455	8.59517e-18	-7.00636	6.20624e-18	-6.32314	2.25338e-09	-5.82493	2.77964e-08
novel_mir_280	ATTGTTAACCTGAACTTGGTCCA	23	-5.26967	1.34611e-06	-5.25147	1.0556e-06	-	-	-	-
novel_mir_283	TTGGATCTCAGAATTATTAAACT	23	-5.07702	5.70336e-06	-5.05883	4.51231e-06	-	-	-	-
novel_mir_284	TCCTAGGCTTTTAGTATACTTTA	23	-4.49206	0.000152577	-4.47386	0.0001204	-	-	-	-
novel_mir_285	AACGGATCTCTAGTTCTATCTTA	23	-4.77217	3.79816e-05	-4.75397	3.05214e-05	-	-	-	-
novel_mir_286	GACGGATAACGACTCGGGTTGTT	23	-	-	-	-	-	-	3.92996	0.000853645
novel_mir_287	TGGATTTAAATGTATGATGTTT	22	-5.7291	1.90897e-08	-	-	-	-	-	-
novel_mir_288	TATCGAATCGTCTATGTAATCTT	23	-4.26967	0.000384603	-4.25147	0.000302971	-	-	5.09989	5.98249e-06
novel_mir_289	TTCTGATTGCTTGACGTGTGGTT	23	-4.49206	0.000152577	-	-	-	-	5.51492	2.61465e-07
novel_mir_291	TTTAGGTCTAGGATTTGAGTTT	22	-	-	-	-	4.33864	0.000122782	-	-
novel_mir_292	TTGTAGAATTTTGGGAAGGGC	21	1.81006	4.05737e-14	3.93476	3.68972e-126	1.93425	5.99153e-06	3.61802	1.29928e-23
novel_mir_293	CTTCCGAGATAGGCTTACCGCA	22	-4.6847	5.99977e-05	-4.66651	4.83934e-05	-	-	-	-
novel_mir_295	ATCCGCATTGGTGAACTCCAAG	22	-	-	-4.66651	4.83934e-05	-5.15322	2.94671e-05	-	-
novel_mir_296	TAATAAACAAAGCTGGACTAC	21	-4.38514	0.000248213	-4.36695	0.000183906	-	-	-	-
novel_mir_300	ATCCGATTAGTACGATATTGTCT	23	-5.49206	1.94651e-07	-	-	-	-	-4.39197	0.000263554
novel_mir_301	TGCGTTTGAGATGTGTACTGC	21	1.57833	0.000703514	1.471	0.000975306	-	-	-	-
novel_mir_303	GTGTCTTCAGAACTCGTGGTTTG	23	-5.43959	3.07033e-07	-5.4214	2.64748e-07	5.01671	2.68593e-06	-	-
novel_mir_307	AGAACGAGTCAGCTCTGGTGGTA	23	-4.00663	0.000886431	-3.98844	0.000674631	-4.89018	0.000101154	-4.39197	0.000263554
novel_mir_308	TACACGTCTAGACTAATTTGGTT	23	-5.20826	2.18866e-06	-5.19007	1.77154e-06	-	-	-	-
novel_mir_309	CTGAGCCGTCCTATGAGATCCAT	23	-5.54268	1.25961e-07	-5.52449	9.89631e-08	-	-	-	-
novel_mir_316	ACAGATTGCAAGGACTTGATTGC	23	-	-	-3.98844	0.000674631	-	-	-	-
novel_mir_317	TTTGTGTCTGAGAGTATAACATA	23	-4.38514	0.000248213	-4.36695	0.000183906	-	-	-	-
novel_mir_319	AATGAATGATTCTAGAGACAA	21	-2.11598	1.17991e-70	-2.12068	1.04482e-70	7.45411	3.76442e-25	7.13941	8.58032e-18
novel_mir_325	TAGGATTTAGAATTTAAGATTT	22	-4.00663	0.000886431	-3.98844	0.000674631	-	-	-	-
novel_mir_328	TCGCTTGGTGCAGGTCGGGAC	21	1.20943	1.59335e-12	1.15247	2.09424e-11	-	-	-	-
novel_mir_330	TAGCTTCCGACTCATCCATCCA	22	-1.13346	9.85202e-06	-1.32472	6.60508e-07	-	-	-	-
novel_mir_331	AGGATTTTAAGAACCGGTTCTTA	23	-	-	-	-	-	-	1.75593	1.11087e-11
novel_mir_332	GACAGTCTGGATAGAAGGCCC	21	-4.59159	9.53672e-05	-4.5734	7.4844e-05	-	-	-	-
novel_mir_336	TCTTGAATCTTTGAACATATA	21	-4.14413	0.000567906	-4.12594	0.000439552	-	-	-4.23996	0.000422042
novel_mir_338	TAGGTTTGTAAGGTTTAATTATA	23	-4.49206	0.000152577	-	-	-	-	-	-
novel_mir_339	CCGGTTCTTAAATTTTTTAGTTA	23	-4.49206	0.000152577	-4.47386	0.0001204	-	-	-	-
novel_mir_340	TTTAGGATCTAGGATTTGGGTT	22	-4.85463	2.38105e-05	-4.83643	1.87119e-05	-	-	-	-
novel_mir_341	TAGATTTTGTGGCTTTAGCTTTA	23	-	-	-6.31036	5.01313e-12	-	-	1.71132	2.18182e-06
novel_mir_342	TTTAAAATTCAAATTCGTAGG	21	-4.14413	0.000567906	-4.12594	0.000439552	-	-	-	-
novel_mir_344	TGACTATAGGAGTTTAATGGATG	23	-5.49206	1.94651e-07	-5.47386	1.63452e-07	4.33864	0.000122782	4.92996	1.76688e-05
novel_mir_345	AAAGAATCTCGTCGGTGACCG	21	-	-	-	-	-5.15322	2.94671e-05	-4.655	9.59663e-05
novel_mir_347	ACGTGGATGTGTACATAATGTTA	23	-4.00663	0.000886431	-3.98844	0.000674631	-	-	-	-
novel_mir_354	ATACGATAGTTCTGGTGTGGAA	22	-	-	-4.75397	3.05214e-05	-	-	-4.655	9.59663e-05
novel_mir_355	TACCGATGTTTTCTTGTAGTGTG	23	-	-	-4.12594	0.000439552	-	-	-	-
novel_mir_358	TACGTGTCAGTGGGGTCTATATA	23	-4.26967	0.000384603	-	-	-	-	-	-
novel_mir_359	ATCATTCGATTGTGGTAGTGTGC	23	-5.20826	2.18866e-06	-	-	-	-	4.51492	0.000130507
novel_mir_360	TTTTATTGCTGTAGAATTTTATA	23	-4.14413	0.000567906	-4.12594	0.000439552	-	-	-	-
novel_mir_361	ATCAGATTTTAGTTACCAATACA	23	-5.6389	4.94019e-08	-5.6207	3.88496e-08	4.13218	0.000294344	4.25189	0.000334337
novel_mir_363	CCTGCCTTCCATCAACTGAAT	21	-8.26967	2.03534e-36	-8.25147	1.66466e-36	-7.59062	6.99491e-19	-1.00494	0.000170404
novel_mir_364	AATTGTCAGAGACCTAGAGGTG	22	-	-	-	-	-5.37561	8.84368e-06	-	-
novel_mir_366	CGTGACTTCCTTCTCATACAAG	22	-4.26967	0.000384603	-4.25147	0.000302971	-	-	-	-
novel_mir_367	CCTTCTCTCGGTAGCTCGCGG	21	-4.00663	0.000886431	-	-	-	-	-	-
novel_mir_373	TCATCTCTGAACATCATCTTCTG	23	-	-	-	-	-	-	4.09989	0.000516318
novel_mir_376	GAATGTTGTCTGGCTCGAGG	20	-	-	-2.96607	2.30297e-20	-	-	-2.60609	1.11168e-18
novel_mir_377	TTATCGTTCTAGTTTTCACTCT	22	-	-	-4.25147	0.000302971	4.43174	8.29356e-05	-	-
novel_mir_379	AATGAATGATGCTAGAGACAAAT	23	-10.0576	6.51531e-98	-10.0394	7.03296e-98	-1.46475	1.21238e-21	-1.40394	2.49271e-17
novel_mir_380	CTTAAGGACCGGCTGGGACGTTA	23	-	-	-	-	-	-	4.38939	0.000217134
novel_mir_382	GTGTCTTCAGAACTCTTCGTTTG	23	-	-	-	-	-	-	4.83685	2.98076e-05
novel_mir_384	TGGCTTGTGCTCTTCTATTTTT	22	-4.14413	0.000567906	-4.12594	0.000439552	-	-	-	-
novel_mir_385	TACGGTCTCTTAGCCTTTAACTA	23	-4.6847	5.99977e-05	-4.66651	4.83934e-05	-	-	-	-
novel_mir_386	TGTAGCGTCTTAGATTTGAATTA	23	-4.93263	1.48117e-05	-	-	-	-	-	-
novel_mir_387	CTGAAGATCTCTTGTAACTTT	21	-	-	-4.25147	0.000302971	4.13218	0.000294344	-	-
novel_mir_388	CAGACTAAGTCTCCTCGGACCTT	23	-	-	-	-	-	-	1.61802	0.000290479
novel_mir_390	ATTGGAGTTAATAGAGAACCG	21	-	-	-1.19007	1.13439e-15	-	-	-	-
novel_mir_392	TACGGATATCTAATTTTTTTATT	23	-4.14413	0.000567906	-4.12594	0.000439552	-	-	-	-
novel_mir_393	TGGAGAGTAAATGACATTCAGA	22	-	-	-	-	-4.89018	0.000101154	-4.39197	0.000263554
novel_mir_394	CGATTGGAGCCCGTACGAGCC	21	-	-	-	-	9.12523	6.22635e-65	-	-
novel_mir_400	GATTAACCCGGATTCTTAGGAT	22	-4.38514	0.000248213	-4.36695	0.000183906	-	-	-	-
novel_mir_402	TATGACACATGCAGAGCCGTG	21	-	-	-	-	-	-	-4.77048	5.58441e-05
novel_mir_403	CCGCGATTGGTTAGTTTTTAATT	23	-4.49206	0.000152577	-	-	-	-	-	-
novel_mir_404	ATTCCGATAAGAACCTCAGCTT	22	-7.28462	1.20855e-20	-	-	5.82406	8.46763e-10	-	-
novel_mir_406	TGACGTGGCGGCCTGTGGAGAGA	23	-4.38514	0.000248213	-4.36695	0.000183906	-	-	4.25189	0.000334337
novel_mir_407	GATATTGTCCACTTTGAGCCTA	22	-5.00663	9.08605e-06	-4.98844	7.35991e-06	4.95531	4.28634e-06	5.68485	5.48347e-08
novel_mir_410	ATCTTGGTTTGATTAGAATGACA	23	-6.77217	1.99541e-15	-	-	5.60167	1.15201e-08	5.38939	7.41471e-07
novel_mir_411	ATCCGTTTAGAACTTTAGAGTT	22	-5.14413	3.50486e-06	-5.12594	2.85364e-06	5.71715	2.95317e-09	-	-
novel_mir_412	ACCGATGTTTTCTTGTAGTGTCA	23	-4.26967	0.000384603	-4.25147	0.000302971	-	-	-	-
novel_mir_414	TGAACCCTTGGATAAATCACA	21	-5.38514	4.81892e-07	-5.36695	4.2146e-07	-	-	-	-
novel_mir_417	GCAAGTTGACCTTGGCTCTGT	21	5.12265	2.65607e-05	5.14085	1.87119e-05	5.51921	2.79783e-08	5.09989	5.98249e-06
novel_mir_418	AATGTTTCATCCGGCTTTGACCA	23	4.48522	0.000440268	5.03393	3.42662e-05	-	-	-	-
novel_mir_419	ATAGACCTCTTTCTGACACATGC	23	5.70761	4.3488e-07	-	-	4.43174	8.29356e-05	-	-
novel_mir_420	GATGATTCATCTGGATGCATGA	22	5.01574	4.85321e-05	-	-	-	-	4.6304	8.10676e-05
novel_mir_421	TTCCTTGACGTGCTGCCACTAG	22	5.12265	2.65607e-05	-	-	-	-	-	-
novel_mir_423	TCTTTCGTCGAACACAAACGTTC	23	4.48522	0.000440268	5.14085	1.87119e-05	-	-	4.51492	0.000130507
novel_mir_424	TTTCTATTTGGAGTATGACGT	21	5.01574	4.85321e-05	-	-	-	-	5.73732	3.27426e-08
novel_mir_426	ACCGTATCTTCTCTGCACTGG	21	4.63723	0.000257339	-	-	-	-	-	-
novel_mir_427	GAGGACGTGGCTGCTTGAGGT	21	5.3153	8.68045e-06	6.03393	1.73235e-08	-	-	-	-
novel_mir_428	TTTCAATGGCTTAGTGGTATCTA	23	4.48522	0.000440268	5.65542	5.68691e-07	-	-	-	-
novel_mir_429	TACCGATGTTTTCTTGTAGTGTT	23	4.90026	8.65868e-05	4.91845	6.01855e-05	4.01671	0.000439839	4.25189	0.000334337
novel_mir_430	ATTTTAAAGTAGAAAATAGAGTG	23	4.63723	0.000257339	-	-	-	-	-	-
novel_mir_431	ATTTGATTTGTCCGATGTGGG	21	5.22219	1.48117e-05	-	-	-	-	-4.23996	0.000422042
novel_mir_432	TGTGAATTCTGTTTTAATATAT	22	5.95915	4.79242e-08	-	-	-4.73818	0.000184303	-4.23996	0.000422042
novel_mir_433	ATTATGATCTTACAACTATGATA	23	4.48522	0.000440268	-	-	-	-	3.92996	0.000853645
novel_mir_435	AATAGACCCGGATTTAACCCTT	22	4.48522	0.000440268	-	-	-	-	-	-
novel_mir_436	TGAACCCTTGAATAAATCATA	21	7.22219	2.23932e-16	7.03393	8.68065e-15	-	-	-	-
novel_mir_437	AATCAGACCGGAATAGAACAACC	23	5.70761	4.3488e-07	-	-	-5.02769	5.4514e-05	-	-
novel_mir_438	AACCAGTTGGCTTTGAGGTG	20	5.22219	1.48117e-05	5.14085	1.87119e-05	3.89118	0.000681087	5.01742	1.03558e-05
novel_mir_439	TTTGAGTGCTACTTTGGGAACAA	23	5.48522	2.63666e-06	-	-	-	-	-	-
novel_mir_440	GCGGTGCAGTTCTAACAGTTAT	22	4.63723	0.000257339	-	-	-	-	-	-
novel_mir_443	CTTCGACAATGGTACAACTT	20	5.22219	1.48117e-05	-	-	-	-	-	-
novel_mir_444	AGGATTGGAGCAATTTTACTCT	22	4.63723	0.000257339	5.42096	3.32061e-06	-	-	-	-
novel_mir_445	TTGGCTTGTGTATCTTTTTTT	21	4.3153	0.000800359	-	-	-	-	-	-
novel_mir_446	AAAACGATGCTCATGAACCATG	22	7.12265	1.80526e-15	-	-	5.89118	3.50671e-10	-	-
novel_mir_447	ACATCTGTTAGGGATTCTTTG	21	4.90026	8.65868e-05	-	-	-5.89018	1.81101e-07	-5.39197	1.23204e-06
novel_mir_455	TTCTATTTAGAGTATGACGTA	21	4.3153	0.000800359	-	-	-	-	-	-
novel_mir_456	GAATAATCTGAACTTTGGAGGTG	23	5.01574	4.85321e-05	-	-	-	-	-	-
novel_mir_457	GAGATTTTTGTTACTGTTAACTA	23	10.9842	5.67021e-129	-	-	-	-	-	-
novel_mir_459	AACCCGTCTCTTAACTTTTAACA	23	5.01574	4.85321e-05	-	-	-	-	-	-
novel_mir_460	AGACGTCTCTTAGCTTTTAACTA	23	4.48522	0.000440268	-	-	-	-	-	-
novel_mir_461	GTTCAATAAAGCTGTGGGAAG	21	11.7809	8.01596e-195	11.4602	2.00013e-164	10.6997	2.01737e-152	-	-
novel_mir_462	GATTGGTTGGGCTGTAAGAAGTG	23	-	-	4.91845	6.01855e-05	-	-	-	-
novel_mir_464	ATAGAGTGAACCATTTGAGCA	21	7.29258	5.24058e-17	-	-	-	-	-	-
novel_mir_465	ATATAAGTGGAATAGATCGTG	21	4.3153	0.000800359	-	-	-	-	-	-
novel_mir_466	TTTCGGTCCAAGTGGTTTACATG	23	6.80715	5.87227e-13	-	-	6.0756	2.49742e-11	7.17789	3.50991e-18
novel_mir_468	TTGACCGGGCTCGAATTGGTG	21	5.95915	4.79242e-08	5.58142	1.01174e-06	-	-	5.09989	5.98249e-06
novel_mir_469	TTCGGACCAGGCTTCATTCCCC	22	5.77473	2.45538e-07	4.14085	0.000975306	-6.32314	2.25338e-09	-5.82493	2.77964e-08
novel_mir_470	GATCATGTGGCAGTTTCACC	20	4.63723	0.000257339	-	-	-	-	-	-
novel_mir_471	TCCTCTAGATCTGTTCGTTTT	21	5.22219	1.48117e-05	-	-	-5.02769	5.4514e-05	-4.52947	0.000158019
novel_mir_472	ATCCTCGGGACACAGATTACC	21	6.83886	3.44937e-13	5.97735	3.08862e-08	-	-	-1.5648	0.000217134
novel_mir_473	ACATCATGCATCTCTGGAAAG	21	5.3153	8.68045e-06	5.72581	3.19381e-07	4.60167	3.44175e-05	-	-
novel_mir_475	AGACATCCTGTGTGTGCTGACGG	23	4.48522	0.000440268	-	-	-	-	-	-
novel_mir_476	GATTGGTTGGGCTGTAGGAAGTG	23	4.77473	0.000152577	-	-	-	-	-	-
novel_mir_477	ATTGTGTCTGATTGTGTAATAT	22	5.77473	2.45538e-07	5.85705	9.89631e-08	-	-	4.6304	8.10676e-05
novel_mir_478	TTCAGATGTAGTACTTAGGGATT	23	4.63723	0.000257339	-	-	-	-	-	-
novel_mir_479	TGACTTTTTAAGCTTGTAATT	21	-	-	4.50342	0.00030996	-	-	-	-
novel_mir_480	TACGATCAGTCGCATGTTGCAT	22	6.70761	3.00838e-12	-	-	5.28973	2.66934e-07	6.17789	2.25827e-10
novel_mir_482	AGTGGATTTCAGAGTGTTTTATG	23	5.48522	2.63666e-06	-	-	-	-	-	-
novel_mir_483	GGGGCTCGAACTCGGGTGGCGG	22	4.48522	0.000440268	-	-	-	-	-	-
novel_mir_484	TGACTATTTACAATGTTTGGATT	23	4.48522	0.000440268	-	-	-	-	-	-
novel_mir_486	TAAGAACCCGTCTATTAACTTTT	23	4.90026	8.65868e-05	-	-	-	-	-	-
novel_mir_487	TTTCCTGGTCTGTCTTTGGTC	21	-	-	-	-	-	-	4.6304	8.10676e-05
novel_mir_488	TTCTGATTGCTTGGCGTGTGGTG	23	4.3153	0.000800359	-	-	-	-	3.92996	0.000853645
novel_mir_490	CTAAAGTTGTCGTCGCGTGTG	21	4.48522	0.000440268	-	-	4.01671	0.000439839	-	-
novel_mir_492	TGTGTCGTCTTAAGAGTTCAATA	23	4.48522	0.000440268	4.91845	6.01855e-05	-	-	4.09989	0.000516318
novel_mir_494	GGCGGTTTTTAGTTTTTCTTAT	22	4.63723	0.000257339	-	-	-	-	-	-
novel_mir_495	TTTCCGTTTGGCCGCCAAGACC	22	-	-	-	-	-4.73818	0.000184303	-4.23996	0.000422042
novel_mir_496	TGGATCGAACCTGAAATGTGGTG	23	5.83886	1.41616e-07	-	-	5.56103	1.76513e-08	6.35623	1.83321e-11
novel_mir_497	AATGTGCTAGAAGACTTCCAGAA	23	4.63723	0.000257339	-	-	-	-	-	-
novel_mir_499	AATGCTGCAGCACATGAAGATG	22	5.01574	4.85321e-05	5.65542	5.68691e-07	-	-	-	-
novel_mir_500	AGTTGCTAATTAACATGATCGTG	23	5.12265	2.65607e-05	-	-	-	-	-	-
novel_mir_501	TGATCACGACCCACAAGCTCC	21	7.29258	5.24058e-17	5.91845	5.53708e-08	4.75367	1.5007e-05	-	-
novel_mir_502	ATGTGTCTAGTTTAGTGTGAATG	23	4.48522	0.000440268	4.14085	0.000975306	-	-	3.92996	0.000853645
novel_mir_503	CGTGGCTGCCTCCCTTGCTGG	21	5.01574	4.85321e-05	-	-	-	-	-	-
novel_mir_504	ACTGTCCGTCGGTATATACC	20	4.3153	0.000800359	-	-	-	-	-	-
novel_mir_506	TGCGACTTCTGTTTTAATATAT	22	4.48522	0.000440268	-	-	-	-	-	-
novel_mir_507	CTCTAAACTCTAGGATAAATCTT	23	4.63723	0.000257339	-	-	-	-	-	-
novel_mir_508	CCCGGTTTAGTTTACAGAGTCT	22	-	-	-	-	-	-	4.25189	0.000334337
novel_mir_509	TTATGGCAATGGAATATTTATG	22	5.70761	4.3488e-07	-	-	-	-	4.38939	0.000217134
novel_mir_510	TGAAACTGTCTTGCTTGCTCCA	22	4.48522	0.000440268	-	-	-	-	-	-
novel_mir_511	ATGACGTGGCTGAATGATTGGTT	23	6.35969	4.53859e-10	6.85705	2.12087e-13	5.71715	2.95317e-09	6.8607	3.12529e-15
novel_mir_513	TAAATTTCATAGGAGTTAGGATG	23	4.3153	0.000800359	-	-	-	-	-	-
novel_mir_514	GCTTAGGGATTTAGAGTTTCGTA	23	5.83886	1.41616e-07	-	-	-5.89018	1.81101e-07	1.85596	9.34444e-09
novel_mir_515	AGGATCTTATCTTGACAAGTT	21	5.70761	4.3488e-07	5.33349	6.02251e-06	-5.26869	1.57461e-05	-4.77048	5.58441e-05
novel_mir_516	TTAGATCTTAGTCACTTGAACTT	23	4.3153	0.000800359	-	-	-	-	-	-
novel_mir_517	CGTGACGGTCCGCGATTGGTTC	22	4.63723	0.000257339	-	-	-	-	-	-
novel_mir_518	TGTCGGATCGTCTATATAATATT	23	4.48522	0.000440268	-	-	-	-	-	-
novel_mir_520	ACCGGTTTTTAGTTTTTTTAGTT	23	4.48522	0.000440268	-	-	-	-	-	-
novel_mir_521	CAGGGACAGAAGACCGACACGTG	23	5.90026	8.37421e-08	-	-	-	-	-	-
novel_mir_523	CTCGGCCGAGTCAACTCAGTG	21	4.77473	0.000152577	-	-	-4.89018	0.000101154	-4.39197	0.000263554
novel_mir_525	GTGTCAATGTGTGTGTGAACATA	23	5.12265	2.65607e-05	-	-	-	-	-	-
novel_mir_526	CGGTTTTTAGTTTTTCTTAGTT	22	4.48522	0.000440268	-	-	-	-	-	-
novel_mir_527	GTGTAGATCCTTCTTATTCCTTA	23	-	-	-	-	-	-	4.09989	0.000516318
novel_mir_528	AAAGGATTGAGCCGAGTTTAA	21	4.77473	0.000152577	-	-	-	-	-	-
novel_mir_529	ATAGAGGAAAATATAGAGATGTG	23	-	-	-	-	-4.37561	0.000681087	-	-
novel_mir_530	CGGATCTCGGATATAAGTCTCAG	23	5.48522	2.63666e-06	-	-	-	-	-	-
novel_mir_531	TAAGACTCTAGTAAGAAATGTG	22	4.63723	0.000257339	-	-	-	-	-	-
novel_mir_532	TCTCTCTGACTCCATAATTAGG	22	7.35969	1.18213e-17	-	-	-	-	-	-
novel_mir_533	GCTGGAGTAGCTCAGTTGGT	20	7.44458	1.69071e-18	-	-	-7.97765	2.03046e-23	-7.47943	1.27861e-20
novel_mir_534	AATCTTAGATAGTCGTGATGTCA	23	5.83886	1.41616e-07	5.58142	1.01174e-06	-	-	-	-
novel_mir_535	TGATCAAGTTGTGACTCACAGG	22	4.77473	0.000152577	-	-	-	-	-	-
novel_mir_536	TTTAGGTCTAGGATTTGAGTT	21	5.12265	2.65607e-05	-	-	-	-	-	-
novel_mir_537	ATCAAACGGCTATTCTATTACTC	23	4.63723	0.000257339	-	-	-	-	-	-
novel_mir_538	CCGTCTGTTTGAATTGAGTCTTA	23	5.77473	2.45538e-07	-	-	-	-	5.17789	3.58295e-06
novel_mir_539	ATCCGGATCCGGGATTCTCGG	21	4.48522	0.000440268	-	-	-	-	-	-
novel_mir_541	GGGTTTTTCGACGGAGACGTCTA	23	4.48522	0.000440268	-	-	-	-	-	-
novel_mir_542	CGAAGCTCATTGTAGAAAGTG	21	4.3153	0.000800359	4.33349	0.000555656	-	-	4.51492	0.000130507
novel_mir_543	ACTAGATCCCGATATTGTATG	21	4.48522	0.000440268	-	-	-	-	4.09989	0.000516318
novel_mir_545	AACCGGTTATGCTCTTTTCAGC	22	5.12265	2.65607e-05	-	-	-	-	-	-
novel_mir_546	TTAGTGTTTTGCTGGCGACGTTA	23	4.48522	0.000440268	-	-	-	-	-	-
novel_mir_547	AGAACGAGTCAGCTCTGGTGG	21	4.77473	0.000152577	4.50342	0.00030996	-	-	-	-
novel_mir_548	GTCAATTGGTGGTAGTAGTTC	21	-	-	-	-	-	-	4.51492	0.000130507
novel_mir_549	TGGACTGGAGTAGTGAAAGGATG	23	5.3153	8.68045e-06	-	-	-	-	4.92996	1.76688e-05
novel_mir_551	AATGATTGTAGAGAAGACATGTG	23	5.56322	1.45711e-06	-	-	-	-	-	-
novel_mir_553	AGAAAACATAGAATGAGCGTG	21	4.63723	0.000257339	-	-	-	-	-	-
novel_mir_555	TGATGTATGGTTTTGAGAGAT	21	-	-	4.50342	0.00030996	-	-	-	-
novel_mir_556	ACCGATGTTTTCTTGTAGTGATG	23	4.77473	0.000152577	4.50342	0.00030996	-	-	-	-
novel_mir_557	CCTGATTTTGGGCTTAGCTCTT	22	7.24603	1.36288e-16	7.87265	1.03906e-23	-	-	-	-
novel_mir_559	TCTTGGATAAATCATAAACTCTA	23	4.63723	0.000257339	-	-	-	-	-	-
novel_mir_560	TGGTCTCTGTGGATTCAATCCTA	23	4.3153	0.000800359	-	-	-	-	-	-
novel_mir_561	GGTGGCTCTCGGATCAGGAATCA	23	5.22219	1.48117e-05	6.14085	5.31234e-09	-	-	5.51492	2.61465e-07
novel_mir_562	TTTAGGATCTAGGATTTGGGTTT	23	5.3153	8.68045e-06	5.33349	6.02251e-06	4.43174	8.29356e-05	4.6304	8.10676e-05
novel_mir_563	ACCGATGTTTTCTTGTAGTGAC	22	4.90026	8.65868e-05	-	-	-	-	-	-
novel_mir_566	ACGATACATCTGAATTTGAAGA	22	4.48522	0.000440268	-	-	-	-	-	-
novel_mir_567	AACCGTCTCTTAACTTTTAAC	21	11.2593	8.4068e-149	-	-	-	-	-	-
novel_mir_568	AGGACCGGCCCTGAGATTTTGG	22	6.01574	2.67638e-08	6.42096	1.65918e-10	-	-	-	-
novel_mir_569	TCCTGCCTTCCATCAACTGAAT	22	7.50512	3.98628e-19	7.75976	2.93113e-22	-	-	-	-
novel_mir_570	GAAACTGAAAAGAATAGATGG	21	4.48522	0.000440268	-	-	-	-	-	-
novel_mir_571	CCGGTTCTTAGTTTTTTTGGTTA	23	4.3153	0.000800359	-	-	-	-	-	-
novel_mir_572	GTGGATTGTTAATTACTGATGTG	23	4.90026	8.65868e-05	4.65542	0.000183906	-	-	-	-
novel_mir_573	TCTGGGTCTGATCTATATGGGTA	23	5.22219	1.48117e-05	4.65542	0.000183906	-	-	-	-
novel_mir_574	GATCGACTGACCTGGGCTTGGT	22	4.48522	0.000440268	-	-	-	-	-	-
novel_mir_575	TCCAGATCTTTTGAATACAATTA	23	5.40276	4.85621e-06	5.50342	1.83308e-06	4.75367	1.5007e-05	-	-
novel_mir_576	AAGACGGATATGAGTAAAGCTTA	23	4.3153	0.000800359	4.50342	0.00030996	4.01671	0.000439839	-	-
novel_mir_577	TGTGACTTCTGTTTTATTATATA	23	5.22219	1.48117e-05	-	-	3.89118	0.000681087	-	-
novel_mir_578	TAGAAGGGTATTGAGAATTTG	21	4.63723	0.000257339	-	-	-	-	-	-
novel_mir_579	AAACCGTCTGTTAACTTTTAACT	23	4.90026	8.65868e-05	-	-	-	-	-	-
novel_mir_580	ATAGTCTGGGATTCGAACCCT	21	4.48522	0.000440268	-	-	-	-	-	-
novel_mir_581	AGTGGTGCTAAAGATGAATAAT	22	4.63723	0.000257339	-	-	-	-	-	-
novel_mir_583	TTAGCTTCGGTTAAGAGACGGTT	23	5.56322	1.45711e-06	5.79292	1.76931e-07	-	-	-	-
novel_mir_584	GTTGCTGGAAGGGGATAGTAGG	22	4.3153	0.000800359	-	-	-	-	-	-
novel_mir_585	TTGGTCTATTCTCAGCTTTAT	21	4.77473	0.000152577	-	-	-5.89018	1.81101e-07	-	-
novel_mir_587	TTTACTCCAATGGTTCACTCT	21	4.63723	0.000257339	-	-	-	-	-	-
novel_mir_589	AGGGCCGGGCCTGAATAGAGGC	22	4.3153	0.000800359	-	-	-	-	-	-
novel_mir_590	GGTGGGACCAGGATACTCGGTTA	23	6.48522	8.34268e-11	-	-	5.33864	1.75564e-07	-	-
novel_mir_591	AATCCTATTGGTCGGTGAACCT	22	4.48522	0.000440268	-	-	-	-	-	-
novel_mir_592	ACCCGAATCTAAAAACTCCAGTT	23	5.12265	2.65607e-05	-	-	-	-	-	-
novel_mir_593	CACGCATCTTGATGAGAACCA	21	4.3153	0.000800359	-	-	-	-	-	-
novel_mir_594	AACTGTGGCTCTAAAAATTTAG	22	4.63723	0.000257339	-	-	-	-	-	-
novel_mir_595	AAAACGATGAAAGTGACAATGAC	23	4.48522	0.000440268	-	-	-	-	-	-
novel_mir_596	AATCTTATTGGCTGGTGAACCTA	23	5.90026	8.37421e-08	5.79292	1.76931e-07	-	-	-	-
novel_mir_597	TCTTTTAACTAGATGCTCTTC	21	4.90026	8.65868e-05	-	-	-	-	-	-
novel_mir_598	ATTACAGGTCTGGAGTTGCATTA	23	-	-	4.14085	0.000975306	-	-	-	-
novel_mir_599	ACGTTGCTAAGGATCAATCTCTT	23	4.48522	0.000440268	-	-	-	-	-	-
novel_mir_600	GGGTCTTCTGTTTTAATAGTATT	23	4.48522	0.000440268	-	-	-	-	-	-
novel_mir_601	GGTGTTATTGGGCTTTTGGGCT	22	5.77473	2.45538e-07	-	-	-	-	-	-
novel_mir_602	TGGGCCGATTAAGAAATCAGATT	23	5.83886	1.41616e-07	6.69104	3.32831e-12	-	-	5.78794	2.00931e-08
novel_mir_603	TCTCGTTACATGTGGCTCCGCCA	23	-	-	4.50342	0.00030996	-	-	-	-
novel_mir_604	AACAGATTGATTAGACGGAGTT	22	-	-	5.03393	3.42662e-05	-	-	-	-
novel_mir_605	TGCTCACGGCTCTTTCTGTCAG	22	-	-	8.17898	3.84325e-28	1.61937	0.000142408	-4.23996	0.000422042
novel_mir_606	AGATGTTGCTCTAATGGTAGAAT	23	-	-	4.33349	0.000555656	-	-	-	-
novel_mir_607	GCATTTGCGGTTGCGGACGGTTG	23	-	-	5.14085	1.87119e-05	-	-	4.09989	0.000516318
novel_mir_608	TCTTATTGTTTGGTGAACCTCTA	23	-	-	4.14085	0.000975306	-	-	-	-
novel_mir_609	GATCTGGAAACAAAAGAAAAACG	23	-	-	4.50342	0.00030996	-	-	-	-
novel_mir_610	ATGAGAATGTTGGACCGGCACTG	23	-	-	4.65542	0.000183906	-	-	-	-
novel_mir_611	ACGTGGACAGCTTGGTTGAGG	21	-	-	4.33349	0.000555656	-	-	-	-
novel_mir_612	TCGACCTGTCAGAGATTTGAGAC	23	-	-	4.79292	0.000109998	-	-	-	-
novel_mir_614	AGCTAGTTCAAGAGTGGAGGATT	23	-	-	4.14085	0.000975306	-	-	-	-
novel_mir_615	TTTTTTTTGTTTGACAGTGTGTA	23	-	-	4.33349	0.000555656	-	-	3.92996	0.000853645
novel_mir_616	ATTCCAGACTATGCAATTTATT	22	-	-	4.50342	0.00030996	-	-	-	-
novel_mir_617	CAAGTCTGGCAGTTTAATTCTC	22	-	-	4.91845	6.01855e-05	-	-	-	-
novel_mir_618	AAATGCTCTAATGGTACTCTATT	23	-	-	4.65542	0.000183906	-	-	-	-
novel_mir_620	AATCGGTCATATCTAACTTGTTA	23	-	-	4.65542	0.000183906	-	-	-	-
novel_mir_621	GAACGTGACTTATGAGCTTAGTA	23	-	-	4.14085	0.000975306	-	-	-	-
novel_mir_622	GCGGGTCAAGATCTAGTTACATT	23	-	-	4.50342	0.00030996	-	-	-	-
novel_mir_623	AACTCTTGGATAAATCATAAACT	23	-	-	4.50342	0.00030996	-	-	-	-
novel_mir_625	AACCGTCTTTTAACTTTTAACTA	23	-	-	8.45243	9.31217e-33	7.10417	1.44211e-20	-	-
novel_mir_626	GAAGATCCGGTTACAAGTTAATG	23	-	-	4.50342	0.00030996	-	-	-	-
novel_mir_627	GTGTTTCCTCGGAATTTTCTCGG	23	-	-	4.65542	0.000183906	-	-	-	-
novel_mir_628	TTTAGATCTAGTGTTGTGATG	21	-	-	4.50342	0.00030996	-5.37561	8.84368e-06	-4.87739	3.33882e-05
novel_mir_629	AGTAGTGCACAGAGATTTAAGAC	23	-	-	4.91845	6.01855e-05	-	-	-	-
novel_mir_630	TGTCTGTATCCTTGACGAGCTG	22	-	-	4.50342	0.00030996	-	-	-	-
novel_mir_631	AGGGCGTTTAAAGATTTAAGGA	22	-	-	4.65542	0.000183906	-	-	-	-
novel_mir_632	ACGTTCTAATCTGTGACAAAGG	22	-	-	4.50342	0.00030996	-	-	-	-
novel_mir_635	AGCCGATTAAACCATATTGAAC	22	-	-	4.14085	0.000975306	-	-	-	-
novel_mir_638	ACAGGGAACAAGCAGAGCATG	21	-	-	11.3433	8.33862e-155	-	-	10.6287	1.54517e-121
novel_mir_639	GACGCTTTAGGATTATGCACATA	23	-	-	5.03393	3.42662e-05	-	-	-	-
novel_mir_640	ACGATTTTACTATGGTTACTCTA	23	-	-	4.79292	0.000109998	-	-	-	-
novel_mir_641	GAGGATATGTTACTTTTAGTATT	23	-	-	4.79292	0.000109998	-	-	-	-
novel_mir_642	TGGGACCGTCGCCTTACTGCG	21	-	-	4.65542	0.000183906	-	-	4.09989	0.000516318
novel_mir_643	GATGATCTGCATGTCCTTCTAC	22	-	-	4.33349	0.000555656	-	-	-	-
novel_mir_644	CAGTAGATCTTTAAAATAATTTA	23	-	-	5.24038	1.0871e-05	4.33864	0.000122782	-	-
novel_mir_645	GCTGGAGTAGTGAAATGATGGGT	23	-	-	4.33349	0.000555656	-	-	-	-
novel_mir_646	GTTTTTCTTCTGTAGCCTGCATA	23	-	-	4.14085	0.000975306	-	-	-	-
novel_mir_647	GCAAGTCGATTTTGGCTCTGT	21	-	-	5.50342	1.83308e-06	-	-	4.73732	4.85182e-05
novel_mir_648	TTGGTGATAATTGGATTGGCA	21	-	-	4.33349	0.000555656	-	-	-	-
novel_mir_649	GGTGATTGGTTGGACTGTAACT	22	-	-	4.50342	0.00030996	-	-	-	-
novel_mir_650	GCAAGGATCTGATCGCAATGATA	23	-	-	5.24038	1.0871e-05	-	-	-	-
novel_mir_653	CGATGTGGGATACTTTGTGTCTA	23	-	-	4.50342	0.00030996	-	-	-	-
novel_mir_654	TTTCGTTCTTGTGGGAAGCATA	22	-	-	5.42096	3.32061e-06	-	-	-	-
novel_mir_655	TCTTGTTTGGATCCCTAATTC	21	-	-	4.14085	0.000975306	-	-	-	-
novel_mir_656	ATCAAAGTCGTTGTAGTATAGT	22	-	-	5.24038	1.0871e-05	-	-	-	-
novel_mir_657	TGGATATGCCGCCTCGACCTCG	22	-	-	5.24038	1.0871e-05	-	-	-	-
novel_mir_658	AATCTTATTGGTCGGTGAACTTA	23	-	-	-	-	-	-	5.38939	7.41471e-07
novel_mir_659	GAATGATTCTAGAGACAAATTG	22	-	-	8.29928	4.22902e-30	-1.69563	1.07187e-30	-2.01033	4.25784e-32
novel_mir_660	GAATTCTAAACGGATGTGTGACA	23	-	-	4.14085	0.000975306	-	-	-	-
novel_mir_661	CAATGTATGACTCTATAATAGA	22	-	-	4.65542	0.000183906	-	-	-	-
novel_mir_662	TCTCTGCTGGATCTATTGTATT	22	-	-	4.14085	0.000975306	-	-	-	-
novel_mir_663	GTTGCTATGGATCTTGAATTCTT	23	-	-	4.79292	0.000109998	-	-	-	-
novel_mir_664	GTTATTCTATTCCACCTCTTAG	22	-	-	4.91845	6.01855e-05	-	-	-	-
novel_mir_665	TCGCTTGGTGCAGGTCGGGAACC	23	-	-	4.14085	0.000975306	-	-	-	-
novel_mir_666	AGAAAATGAAGTGAACGATGATA	23	-	-	4.50342	0.00030996	-	-	-	-
novel_mir_667	CAGGTCTGGAGTTGCATTGGATA	23	-	-	5.14085	1.87119e-05	-	-	-	-
novel_mir_668	CACTTCTTAAAACTCTAAATTTA	23	-	-	4.50342	0.00030996	-	-	-	-
novel_mir_670	GTGGGCTCGTTGATGATACGC	21	-	-	4.14085	0.000975306	-	-	-	-
novel_mir_671	TATGGTCTTTTAGCTTTTAACTA	23	-	-	7.91845	2.61395e-24	-	-	-	-
novel_mir_672	CCAGGTCTGAGGTTCGAACCTTA	23	-	-	4.79292	0.000109998	-	-	-	-
novel_mir_673	AGAGCCGGTCCTGAGTTTGTAGG	23	-	-	4.14085	0.000975306	-	-	-	-
novel_mir_674	TGTGTTCTCAGGTCACCCCTT	21	-	-	6.91845	7.41717e-14	-	-	-	-
novel_mir_676	GTTTCGATCTTTGACCTTCTT	21	-	-	4.33349	0.000555656	-	-	-	-
novel_mir_677	TTTTCGGCTAAGAAACAGTTCTT	23	-	-	4.65542	0.000183906	-	-	-	-
novel_mir_678	CTCCGTCGAAGTTTGAATCCTC	22	-	-	4.33349	0.000555656	-	-	3.92996	0.000853645
novel_mir_679	ACTAGAGTCGGTGTCCGCGCT	21	-	-	5.65542	5.68691e-07	-	-	-	-
novel_mir_680	TCTTCCATGTTTTGTTCCTCTTA	23	-	-	5.03393	3.42662e-05	-	-	-	-
novel_mir_681	TCTTTAGCTGGTCTCTCTCCC	21	-	-	4.14085	0.000975306	-	-	-	-
novel_mir_683	ATGGGCTATTTCAATTTTGTGTT	23	-	-	4.33349	0.000555656	-	-	-	-
novel_mir_684	ATTCTGTATCTCACTCCATAATG	23	-	-	4.91845	6.01855e-05	-	-	-	-
novel_mir_685	TTGAATCTGTGTGAACCCCCAT	22	-	-	4.91845	6.01855e-05	-	-	-	-
novel_mir_686	TAAAAATGATTTCTGCGAACGC	22	-	-	5.24038	1.0871e-05	-	-	-	-
novel_mir_687	GCAGCACCATTAAGATTCAC	20	-	-	8.46278	6.22839e-33	6.40902	1.03556e-13	-	-
novel_mir_689	GCTTTTATCGATGGTGACTGATG	23	-	-	4.14085	0.000975306	-	-	-	-
novel_mir_690	TCGTAGTCGGTCTTGTTTACT	21	-	-	4.79292	0.000109998	4.13218	0.000294344	4.25189	0.000334337
novel_mir_691	GGGTCGATATGAGAACACATG	21	-	-	11.2238	1.48194e-145	-12.1747	2.9685e-221	-1.21088	1.13562e-82
novel_mir_692	GTGGATGCTCTCAATGATTTATA	23	-	-	4.14085	0.000975306	-	-	-	-
novel_mir_693	CCTGAGGCTTGGTAGTGCGTC	21	-	-	4.14085	0.000975306	-	-	-	-
novel_mir_694	TCATGGTCTGTTTGTCTTTATA	22	-	-	4.65542	0.000183906	-	-	-	-
novel_mir_695	ATATTACGCTAAGAACCTCA	20	-	-	4.14085	0.000975306	-	-	-	-
novel_mir_697	GACGATTTGTGACACCCAGGCAT	23	-	-	7.44202	1.34064e-18	6.33864	3.61129e-13	-	-
novel_mir_698	AAGAGAAAAAGAGAGTGAGC	20	-	-	4.50342	0.00030996	-	-	-	-
novel_mir_699	AGAGCCGGACCTGAGATTTTC	21	-	-	4.33349	0.000555656	-	-	-	-
novel_mir_701	GACAGATTGATATTTCCTCGGA	22	-	-	4.14085	0.000975306	-	-	-	-
novel_mir_702	AAAACCGAACTAATATCCAGATT	23	-	-	4.50342	0.00030996	-	-	-	-
novel_mir_703	TTCTGATTGCTTGACGTGTGGTC	23	-	-	4.33349	0.000555656	-	-	-	-
novel_mir_704	TGAAAGTGACTTATTGTGATATA	23	-	-	5.24038	1.0871e-05	-	-	-	-
novel_mir_705	TACCGATGTTTTCTTGTAGTGAA	23	-	-	5.03393	3.42662e-05	-	-	-	-
novel_mir_706	AATGTATGTCTGTATAATAGAGT	23	-	-	4.50342	0.00030996	-	-	-	-
novel_mir_707	AACTTGATTTTGGGCTATGCTTA	23	-	-	4.91845	6.01855e-05	-	-	-	-
novel_mir_708	ATGACTGATGTGGATACACAC	21	-	-	4.50342	0.00030996	-	-	-	-
novel_mir_711	TGCCAGACTTGAGAATTAAGCTA	23	-	-	4.91845	6.01855e-05	-	-	-	-
novel_mir_712	GAAGACTGTAGTGGGTTATCCCA	23	-	-	4.65542	0.000183906	-	-	-	-
novel_mir_713	GGAGTGGATGATCATAGTGCTTA	23	-	-	4.50342	0.00030996	-	-	-	-
novel_mir_714	TACGTCTCTTAGCTTTTAACT	21	-	-	5.50342	1.83308e-06	-	-	-	-
novel_mir_716	TGCTTTTCGTTACTGTGTCGTGG	23	-	-	4.50342	0.00030996	-	-	-	-
novel_mir_717	TTATGGAGGTTTTTATGGACGA	22	-	-	7.35586	9.82123e-18	-	-	-	-
novel_mir_718	ACCGGTTCTTAGTTTTTTTT	20	-	-	5.65542	5.68691e-07	4.43174	8.29356e-05	4.09989	0.000516318
novel_mir_719	GTGACTTTTGACCTTGAGTGATA	23	-	-	7.60028	2.39076e-20	6.75367	8.4214e-17	-	-
novel_mir_721	CGAACCCGGATTATTGAGATATA	23	-	-	5.14085	1.87119e-05	4.33864	0.000122782	-	-
novel_mir_722	ATATTAAGTCTTAAGTAGTGTCA	23	-	-	4.50342	0.00030996	-	-	-	-
novel_mir_723	ATTGATGAATCGACGGGTTGTTA	23	-	-	5.42096	3.32061e-06	-	-	-	-
novel_mir_724	AATCATGGTCTAAGACTCTTCTT	23	-	-	4.33349	0.000555656	4.01671	0.000439839	5.38939	7.41471e-07
novel_mir_725	ATTCTAGGTCACTTCTTGCTCT	22	-	-	5.03393	3.42662e-05	-	-	-	-
novel_mir_726	ATGTGTGACGGATTTTAGTTTA	22	-	-	4.14085	0.000975306	-	-	-	-
novel_mir_727	CGAATCTGGATAGTAAAATCT	21	-	-	4.91845	6.01855e-05	-	-	-	-
novel_mir_729	TAGGATTTAGGCTTTAGGGTTTA	23	-	-	5.14085	1.87119e-05	-	-	-	-
novel_mir_730	ATCTTCATCTAGGCTTAGCGCTA	23	-	-	4.33349	0.000555656	-	-	-	-
novel_mir_731	TAGATGAGAATGTGACGCATG	21	-	-	6.28769	9.10063e-10	-	-	-	-
novel_mir_732	TGGACCATCTGGATGCATCTTTC	23	-	-	5.03393	3.42662e-05	-	-	5.57382	1.60573e-07
novel_mir_734	CTGTTCTTCATATTATTCTTT	21	-	-	4.50342	0.00030996	-	-	-	-
novel_mir_735	AGACTGTATCTTATATTATGCTA	23	-	-	4.79292	0.000109998	-	-	-	-
novel_mir_736	AGACGGCGTTAACTATGTTTAAC	23	-	-	4.65542	0.000183906	-	-	-	-
novel_mir_737	GGTAAGGGGAAGGGCTTGGGA	21	-	-	6.50342	5.32051e-11	-	-	-	-
novel_mir_738	TTTCGGTAAATGATCTATATAT	22	-	-	4.33349	0.000555656	-	-	-	-
novel_mir_739	AGGGTTTAGAATTAAAGGGTG	21	-	-	4.79292	0.000109998	4.01671	0.000439839	-	-
novel_mir_740	GATCTGTAAATATTGTTGAAAC	22	-	-	6.58142	1.72786e-11	-4.89018	0.000101154	-4.39197	0.000263554
novel_mir_741	AACACGATCGAGGCGTTTTGCTT	23	-	-	5.91845	5.53708e-08	-5.37561	8.84368e-06	-	-
novel_mir_743	TGCGACTTCTGTTTTAATATATA	23	-	-	4.33349	0.000555656	-	-	-	-
novel_mir_744	AAAACGATGGAATTGACAATGAC	23	-	-	4.14085	0.000975306	-4.56826	0.000353865	-	-
novel_mir_745	TAGAAAGATTGACTTCATGGATA	23	-	-	4.33349	0.000555656	-	-	-	-
novel_mir_746	GAGGGTGGGATTTTAGTTAGATA	23	-	-	4.65542	0.000183906	-	-	-	-
novel_mir_747	TTGCTCTAATGGTTCACTCTAT	22	-	-	4.65542	0.000183906	-	-	-	-
novel_mir_748	AAACTCAGGGCTAAGTACAAAAT	23	-	-	4.33349	0.000555656	-	-	-	-
novel_mir_749	CGATTAATCGGGTTGTTGGCCG	22	-	-	4.14085	0.000975306	-	-	-	-
novel_mir_750	CGGAGAGAGAATGTGAAAGCC	21	-	-	5.03393	3.42662e-05	-	-	-	-
novel_mir_751	TTGGGTTCGAGTCCTCTGGGATT	23	-	-	4.33349	0.000555656	-	-	-	-
novel_mir_752	AAAGATTTTTGTTACTGTTAACC	23	-	-	4.91845	6.01855e-05	-	-	-	-
novel_mir_753	ATCTGTCGACTCATTCATCCA	21	-	-	4.14085	0.000975306	5.0756	1.7088e-06	4.51492	0.000130507
novel_mir_755	ACTCTATATTTCACTCTATTA	21	-	-	7.80923	6.98036e-23	-	-	-	-
novel_mir_756	TTCGGCTAATAACACTTCGGGTT	23	-	-	5.58142	1.01174e-06	-	-	-	-
novel_mir_757	AACCGGTTTTTAGCATTTTTGTA	23	-	-	4.50342	0.00030996	-	-	-	-
novel_mir_758	CACCACTAGACTAAAGAGACTTT	23	-	-	5.42096	3.32061e-06	-	-	-	-
novel_mir_760	CAGGGAACAAGCAGAGCATGG	21	-	-	11.3349	3.58797e-154	-	-	10.6234	2.9741e-121
novel_mir_761	TCCGTCGTAGTCTAGCTGGTTAG	23	-	-	10.579	7.38079e-104	-11.5851	1.23038e-163	-2.09816	6.64644e-120
novel_mir_762	AAACGGTTCTTAGTTTTTCTTAG	23	-	-	4.14085	0.000975306	-	-	-	-
novel_mir_763	GATTATGATTTGTACTATTTCT	22	-	-	4.14085	0.000975306	-	-	-	-
novel_mir_765	TGATTTGTAGTTCGATGTAACTT	23	-	-	5.14085	1.87119e-05	-	-	-	-
novel_mir_766	ACGGACCACTCTCAGCTTGGGT	22	-	-	4.14085	0.000975306	-	-	-	-
novel_mir_768	TGTGGGGTGAATAGGACAAAACT	23	-	-	4.79292	0.000109998	-	-	-	-
novel_mir_769	ATCTCGTATTGTTTAGATATC	21	-	-	4.50342	0.00030996	-	-	-	-
novel_mir_770	AATCTTATTGGTTGGTGAACTTA	23	-	-	6.82535	3.63323e-13	-	-	1.65579	2.80877e-05
novel_mir_771	ATGTGTGGTTTGCAAGAAAGC	21	-	-	4.50342	0.00030996	-	-	-	-
novel_mir_772	AACGGGTCTTGTAAGGTGGTACA	23	-	-	4.91845	6.01855e-05	-	-	-	-
novel_mir_773	AGGATATGTTGGGCTCTCTCCA	22	-	-	4.14085	0.000975306	-	-	-	-
novel_mir_774	TATATGAGTCTGGTTTGTTGCT	22	-	-	4.14085	0.000975306	-	-	-	-
novel_mir_775	TTGGTGATTAGTCTTTGGGCCTA	23	-	-	6.42096	1.65918e-10	-	-	-	-
novel_mir_776	TACTCTGTATATTATTTTGTAGG	23	-	-	4.50342	0.00030996	-	-	-	-
novel_mir_777	TAAGGAATGCTCCAACTCAACT	22	-	-	4.65542	0.000183906	-	-	-	-
novel_mir_778	GGCTTTTCCGAGGAAGTAGGA	21	-	-	4.50342	0.00030996	-	-	-	-
novel_mir_779	ACCGGTTTTTAGCTTTTTTAGTT	23	-	-	4.50342	0.00030996	-	-	-	-
novel_mir_780	TGGACCAACTTATTTTTCTAATA	23	-	-	4.14085	0.000975306	-	-	-	-
novel_mir_783	CGGGTGTTGGTATTGGTGCTG	21	-	-	4.50342	0.00030996	-	-	-	-
novel_mir_784	AGTACTGTTTGAAAACATGGATA	23	-	-	-	-	-	-	4.09989	0.000516318
novel_mir_785	TGGATCTTGGCCTTGACGTTG	21	-	-	4.33349	0.000555656	-	-	-	-
novel_mir_787	CATGTCATTTTGGACTGGGCTTG	23	-	-	4.50342	0.00030996	-	-	-	-
novel_mir_788	TTGGTTCTGTTCTGTTCTTGAC	22	-	-	4.65542	0.000183906	-	-	-	-
novel_mir_789	CGACGAACTGGTATGTGAAGATT	23	-	-	4.65542	0.000183906	-	-	-	-
novel_mir_790	GATTTAGTTCGGATTTTCAAATT	23	-	-	4.14085	0.000975306	-	-	-	-
novel_mir_792	CTAAGAAACTCTGGATAATGATG	23	-	-	4.50342	0.00030996	-	-	-	-
novel_mir_793	GATGATCATAGTGCTTAAGTTG	22	-	-	4.33349	0.000555656	-	-	-	-
novel_mir_794	ATAAGCTGGCGGTCTAACATGAT	23	-	-	4.33349	0.000555656	-	-	-	-
novel_mir_795	AGTGACTTGTGCTTTGGTATATA	23	-	-	5.14085	1.87119e-05	-	-	-	-
novel_mir_796	TCCAGACTTGAAAGGCTCTTTTC	23	-	-	4.79292	0.000109998	-	-	-	-
novel_mir_797	TGGACCGATCATCTGTTACGA	21	-	-	4.65542	0.000183906	-	-	-	-
novel_mir_799	TAGGTGATTTGTGCTTTAGTAT	22	-	-	4.91845	6.01855e-05	-	-	-	-
novel_mir_800	AATAGATCTCAAAAACTAAAATG	23	-	-	4.50342	0.00030996	-	-	-	-
novel_mir_801	CGATTTGGGGGCGCGTACGTGAC	23	-	-	4.50342	0.00030996	-	-	-	-
novel_mir_802	TAAGTGTAGATTAGTTAACCCTA	23	-	-	4.65542	0.000183906	-	-	-	-
novel_mir_803	TTCTGATTGCTTGACGTGTGGC	22	-	-	4.33349	0.000555656	-	-	-	-
novel_mir_804	TGTGACTTTTGACTTGAATGCTA	23	-	-	5.58142	1.01174e-06	-	-	-	-
novel_mir_805	AGGATCTGTGGCTTTTTTCTC	21	-	-	4.33349	0.000555656	-	-	-	-
novel_mir_806	AGATTTTATTGTTGTAGCTGT	21	-	-	4.33349	0.000555656	-	-	-	-
novel_mir_807	CTAAGAACTCCGGGTTAATCATA	23	-	-	4.65542	0.000183906	-	-	-	-
novel_mir_808	TTGTGCGGATCGAGATCTAGTTA	23	-	-	4.65542	0.000183906	4.67967	2.29292e-05	5.73732	3.27426e-08
novel_mir_809	GTCGAATCGTCTGTGTAATCATT	23	-	-	4.79292	0.000109998	-	-	-	-
novel_mir_810	AGTGTTTAAAGTGCGAGAATGTG	23	-	-	5.72581	3.19381e-07	-	-	-	-
novel_mir_812	GAAGATCTAATGGTTGAGAAACT	23	-	-	5.33349	6.02251e-06	-	-	-	-
novel_mir_815	ATTTCCGAGGACTTGTTTCGTCA	23	-	-	6.28769	9.10063e-10	-	-	-	-
novel_mir_816	TCAAGGTTGTGACTTCTGTTTTG	23	-	-	5.24038	1.0871e-05	-	-	-	-
novel_mir_817	AAGGACGGATCTTGGCGCATG	21	-	-	5.72581	3.19381e-07	4.01671	0.000439839	4.09989	0.000516318
novel_mir_818	TATCCGAACTCGAAGTGTTATTA	23	-	-	4.14085	0.000975306	-	-	-	-
novel_mir_820	CCGGTTCTTAGCTTTTTTACTTA	23	-	-	4.65542	0.000183906	-	-	3.92996	0.000853645
novel_mir_822	GTAGGGTCCCTTAACTTTTAACT	23	-	-	4.65542	0.000183906	-	-	-	-
novel_mir_823	GTAAATATGGATTTAGAATGGTG	23	-	-	4.14085	0.000975306	-	-	-	-
novel_mir_824	AGGGCTCGACTGGTTCAAACGC	22	-	-	4.50342	0.00030996	-	-	-	-
novel_mir_827	TTTATATCGCAGTGTCAGACGT	22	-	-	5.97735	3.08862e-08	-	-	-	-
novel_mir_828	AACCTACCGGGCTAAAATTCGTT	23	-	-	4.91845	6.01855e-05	-	-	-	-
novel_mir_830	AATTGTGTCTAGGCTTAAGGTCA	23	-	-	4.14085	0.000975306	-	-	-	-
novel_mir_831	GAGACGTAGACCGAAATAAAAAT	23	-	-	4.50342	0.00030996	-	-	-	-
novel_mir_832	TTCAGGTCTTAGAGTTCAAGTTA	23	-	-	4.50342	0.00030996	-	-	-	-
novel_mir_833	ACCGGTTCTTAGCATTTTTAGTT	23	-	-	6.88808	1.24132e-13	-	-	-	-
novel_mir_834	ACCCTTGGATAAACCCTGAACT	22	-	-	5.14085	1.87119e-05	-	-	5.97435	2.75291e-09
novel_mir_836	CGCGGATCTTAACCTAGTGTATA	23	-	-	5.14085	1.87119e-05	-	-	-	-
novel_mir_839	CTAGATTTCGTCGTTTGTATG	21	-	-	-	-	-	-	1.73732	0.000651096
novel_mir_840	ACGGGCGAGATATATTTTATTT	22	-	-	-	-	-4.37561	0.000681087	-	-
novel_mir_841	ATACTCTATATTTTACTCTAT	21	-	-	-	-	-	-	-1.56927	6.60247e-13
novel_mir_842	AAATGTGCTGCAATATCTCTGC	22	-	-	-	-	-5.02769	5.4514e-05	-4.52947	0.000158019
novel_mir_843	ATGAGATCTATGTTCGATGAT	21	-	-	-	-	-4.73818	0.000184303	-4.23996	0.000422042
novel_mir_844	ATATTCCGTTAAGAACTTCACC	22	-	-	-	-	-6.56826	1.07321e-10	-6.07004	2.10674e-09
novel_mir_845	TATTTTTGTGACTTTGAGCCTTA	23	-	-	-	-	-5.15322	2.94671e-05	-	-
novel_mir_846	TTGTCCTGATTTATGAATGCC	21	-	-	-	-	-5.02769	5.4514e-05	-4.52947	0.000158019
novel_mir_848	CGAAACTACTTAGATCGCTGT	21	-	-	-	-	-4.73818	0.000184303	-4.23996	0.000422042
novel_mir_851	CGAAGGCTAGGGGTTTGTTCT	21	-	-	-	-	-5.73818	6.89203e-07	-5.23996	3.6473e-06
novel_mir_852	TAGCTTCCGACTCATTCATCC	21	-	-	-	-	-4.89018	0.000101154	-4.39197	0.000263554
novel_mir_853	AAGGGCGGTGGTATTATGATATA	23	-	-	-	-	-	-	-4.39197	0.000263554
novel_mir_854	AAAACCGAACTGATATCTAGATT	23	-	-	-	-	-	-	-5.5936	2.53017e-07
novel_mir_855	ACGTGGATAGCTTAGGAGAGAGA	23	-	-	-	-	-4.56826	0.000353865	-4.07004	0.000694906
novel_mir_856	AACTGTCTCTTAATTTTTAACT	22	-	-	-	-	-5.02769	5.4514e-05	-4.52947	0.000158019
novel_mir_857	TTAGGATCTAGGATTTGGGTTT	22	-	-	-	-	-5.47515	4.77648e-06	-4.97693	1.93143e-05
novel_mir_858	CTACGTGGACACTCTATCTGAGG	23	-	-	-	-	-4.56826	0.000353865	-4.07004	0.000694906
novel_mir_859	CTATGATCTTTACTGTTGTTTTA	23	-	-	-	-	-	-	-4.77048	5.58441e-05
novel_mir_860	TTTTCGAATCTAGATCTGTTCT	22	-	-	-	-	-4.56826	0.000353865	-4.07004	0.000694906
novel_mir_861	AAGAGACTGAGGTTAATCATGGT	23	-	-	-	-	-4.56826	0.000353865	-4.07004	0.000694906
novel_mir_862	TACTCTAAACTCTATTTTAAAAT	23	-	-	-	-	-5.15322	2.94671e-05	-4.655	9.59663e-05
novel_mir_864	ATATAAGTAGATATTGAGATGTG	23	-	-	-	-	-4.56826	0.000353865	-4.07004	0.000694906
novel_mir_865	AGGGTCTGACTGGTTTAACCGC	22	-	-	-	-	-6.73818	9.76626e-12	-6.23996	2.56618e-10
novel_mir_867	AAACGGTTCTTAGCTTTTAACTA	23	-	-	-	-	-4.89018	0.000101154	-4.39197	0.000263554
novel_mir_868	ATAGAGTGAACCATTAGAGC	20	-	-	-	-	-5.15322	2.94671e-05	-4.655	9.59663e-05
novel_mir_869	CCAGATCTGCGGTTGAACCGGT	22	-	-	-	-	-5.56826	2.54353e-06	1.28751	0.000286326
novel_mir_870	GCAAGTAGACTTTGGCTCTGT	21	-	-	-	-	-5.26869	1.57461e-05	-	-
novel_mir_871	TTTATATCTGTCATCTTTCGC	21	-	-	-	-	-4.56826	0.000353865	-4.07004	0.000694906
novel_mir_872	ATCAAGTTGTTGTAGTATAGTG	22	-	-	-	-	-	-	-5.1575	6.30618e-06
novel_mir_874	AAAAGATTGTGTATAGAATTACT	23	-	-	-	-	-4.37561	0.000681087	-	-
novel_mir_875	AAACATGATTAGAGAGCTAGATA	23	-	-	-	-	-4.73818	0.000184303	-4.23996	0.000422042
novel_mir_877	TCAGTAGATCTTTAAAATAATTT	23	-	-	-	-	-4.37561	0.000681087	-	-
novel_mir_878	GTTTGCGGTTGCGGGCGGTTGCA	23	-	-	-	-	-4.73818	0.000184303	-4.23996	0.000422042
novel_mir_879	AACGTGAGAGCTCCATTGCAAA	22	-	-	-	-	-5.65572	1.34169e-06	-	-
novel_mir_881	TGGAACTGAGAGGCACGAGTC	21	-	-	-	-	-4.73818	0.000184303	-4.23996	0.000422042
novel_mir_882	ATGAAATCTTATTGGCTGGTG	21	-	-	-	-	-4.73818	0.000184303	-4.23996	0.000422042
novel_mir_884	ATCCGATAGAACCTGAAACATT	22	-	-	-	-	-5.37561	8.84368e-06	-	-
novel_mir_885	CGATTCTTAATTTTTAACTG	20	-	-	-	-	-7.47515	1.04917e-17	-6.97693	1.44539e-15
novel_mir_886	AAAACGATAGAAATGACAATGAC	23	-	-	-	-	-5.15322	2.94671e-05	-	-
novel_mir_887	CGTCACCGTCGGTCCAGTCCG	21	-	-	-	-	-4.56826	0.000353865	-4.07004	0.000694906
novel_mir_888	TTATGGAGGTTTTTATGGACG	21	-	-	-	-	-6.42624	6.88033e-10	-5.92802	9.8506e-09
novel_mir_890	TTCAAAATCTGTGCCTCTGCCC	22	-	-	-	-	-4.37561	0.000681087	-	-
novel_mir_892	CGTGATCCTGACTTAATAGAATA	23	-	-	-	-	-5.26869	1.57461e-05	-4.77048	5.58441e-05
novel_mir_893	TTGGTTTAGGGTCTAGGATTT	21	-	-	-	-	-4.73818	0.000184303	-4.23996	0.000422042
novel_mir_894	CTCTCTCCGGATATGCAAATGG	22	-	-	-	-	-4.56826	0.000353865	-4.07004	0.000694906
novel_mir_897	TTAATAGATCCGGATTTAACCC	22	-	-	-	-	-6.37561	1.21762e-09	-5.87739	1.6502e-08
novel_mir_898	TAGGAAAAGAAATCAATTGAG	21	-	-	-	-	-4.56826	0.000353865	-4.07004	0.000694906
novel_mir_899	ATTCCGGTTTGGTTACTTAGACT	23	-	-	-	-	-5.96057	9.90813e-08	-5.46236	7.41471e-07
novel_mir_902	TTTAGGTCTAGGATTTGTGTTT	22	-	-	-	-	-4.73818	0.000184303	-4.23996	0.000422042
novel_mir_903	AACTGATCTAGACTTAGGGTTT	22	-	-	-	-	-5.89018	1.81101e-07	-5.39197	1.23204e-06
novel_mir_904	ATGACGGTGTAATTTTCTATATA	23	-	-	-	-	-4.89018	0.000101154	-4.39197	0.000263554
novel_mir_905	TTCAGTTCTCCGTAGTTTCTATA	23	-	-	-	-	-4.73818	0.000184303	-4.23996	0.000422042
novel_mir_906	GTTGTGCGGATCAAGATCTAGTT	23	-	-	-	-	-5.56826	2.54353e-06	-5.07004	1.10675e-05
novel_mir_907	ATGATTAACTCCGGTCTCTTAGC	23	-	-	-	-	-5.15322	2.94671e-05	-4.655	9.59663e-05
novel_mir_908	TTGCGATGATGAGAATTTTA	20	-	-	-	-	-5.56826	2.54353e-06	-5.07004	1.10675e-05
novel_mir_909	GGGTCCTTAGCTCAGTGGTAG	21	-	-	-	-	-4.89018	0.000101154	-4.39197	0.000263554
novel_mir_911	AAGAACCGATCCGAACCCGAACC	23	-	-	-	-	-5.15322	2.94671e-05	-4.655	9.59663e-05
novel_mir_912	TGCAAAACTAACCTCTGACGACT	23	-	-	-	-	-4.56826	0.000353865	-4.07004	0.000694906
novel_mir_913	AAAAGACTGTATCTTATATTAC	22	-	-	-	-	-5.02769	5.4514e-05	-4.52947	0.000158019
novel_mir_915	CAGATTCGGAGTCCATTTGAGC	22	-	-	-	-	-4.73818	0.000184303	-4.23996	0.000422042
novel_mir_916	AGTGGGGTAGTTGAGCGTGGC	21	-	-	-	-	-4.37561	0.000681087	-	-
novel_mir_917	ATTGACTGTAGAGAAGATACGTG	23	-	-	-	-	-4.89018	0.000101154	-4.39197	0.000263554
novel_mir_918	CGACCGGTACTGTTTATTTTACA	23	-	-	-	-	-	-	-4.39197	0.000263554
novel_mir_920	AACGTGAGAGCTCGATTCTAAA	22	-	-	-	-	-	-	1.0295	2.18182e-06
novel_mir_921	AGCTGGACGACTTATTAGACGA	22	-	-	-	-	-7.52245	3.55465e-18	-7.02424	5.63056e-16
novel_mir_924	TCCGATCGTCTCTACCCGAGTCA	23	-	-	-	-	-5.15322	2.94671e-05	-4.655	9.59663e-05
novel_mir_925	AATATGGGTCTAGTTCAATGTCT	23	-	-	-	-	-4.89018	0.000101154	-4.39197	0.000263554
novel_mir_926	AATGAATGATTCTAGAGACA	20	-	-	-	-	-9.718	4.24736e-61	-9.21979	2.28191e-54
novel_mir_928	AGGACTTCTGATATTTTTGGCA	22	-	-	-	-	-5.02769	5.4514e-05	-4.52947	0.000158019
novel_mir_929	TTCTGATTGCTTGACGTGTA	20	-	-	-	-	-4.89018	0.000101154	-4.39197	0.000263554
novel_mir_932	TCAATGTAGAAGACTTGCCTA	21	-	-	-	-	-4.37561	0.000681087	-	-
novel_mir_933	TTTCGGCTAAGAGACAGGTTCTT	23	-	-	-	-	-4.89018	0.000101154	-4.39197	0.000263554
novel_mir_934	CACGGTCTCTTTGTTTGAATATA	23	-	-	-	-	-5.47515	4.77648e-06	-4.97693	1.93143e-05
novel_mir_935	AGAGGTGGATTGGAGATGGT	20	-	-	-	-	-5.02769	5.4514e-05	-4.52947	0.000158019
novel_mir_936	TACCGGTAAATCTTTAGTTTGA	22	-	-	-	-	-4.73818	0.000184303	-4.23996	0.000422042
novel_mir_938	GTTGTGCGGGTCAAGATCTAGTT	23	-	-	-	-	-5.47515	4.77648e-06	-4.97693	1.93143e-05
novel_mir_940	CAACTGTGGCTCTAAAAATTTAG	23	-	-	-	-	-5.26869	1.57461e-05	-4.77048	5.58441e-05
novel_mir_941	TTTGGAGATCTTATCGGAAGTTA	23	-	-	-	-	-4.73818	0.000184303	-4.23996	0.000422042
novel_mir_943	TTTGACTGTTATCGCATTTGGT	22	-	-	-	-	-4.37561	0.000681087	-	-
novel_mir_944	GTGGCGATCCGCGATTGGTTGAT	23	-	-	-	-	-5.47515	4.77648e-06	-4.97693	1.93143e-05
novel_mir_945	AATGGCGGACAGCCTGCACGTGG	23	-	-	-	-	-5.26869	1.57461e-05	-4.77048	5.58441e-05
novel_mir_946	ATCCGATAGAACCTGAAACATTC	23	-	-	-	-	-7.67678	8.12179e-20	-7.17856	2.05102e-17
novel_mir_947	TTAATTGGCTCTGAATATTTCTG	23	-	-	-	-	-	-	1.21947	0.000306468
novel_mir_949	ATCCGATTAGTACGATATTGTTC	23	-	-	-	-	-6.92581	5.04038e-13	-6.42759	1.8652e-11
novel_mir_950	AATCAACGACTTTATGACGTGGC	23	-	-	-	-	-5.02769	5.4514e-05	-4.52947	0.000158019
novel_mir_951	TCTGTGGGTAAAGTAGGCCTC	21	-	-	-	-	-4.56826	0.000353865	-	-
novel_mir_953	AATCCTATTGGTCGGTGAACCTA	23	-	-	-	-	-4.56826	0.000353865	-4.07004	0.000694906
novel_mir_955	GGTAAAGGACTTACAGCTGTG	21	-	-	-	-	-	-	-7.02424	5.63056e-16
novel_mir_956	CCGTACTGTTTTTATGTTATACA	23	-	-	-	-	-4.73818	0.000184303	-4.23996	0.000422042
novel_mir_957	AAAAGGATGATACAACTGCAGA	22	-	-	-	-	-5.73818	6.89203e-07	-5.23996	3.6473e-06
novel_mir_959	TTAAGGATTTTGATTTTGTTTCA	23	-	-	-	-	-6.69754	1.73684e-11	-6.19932	4.2984e-10
novel_mir_960	TAATTATACGAATACTGACGGT	22	-	-	-	-	-4.73818	0.000184303	-4.23996	0.000422042
novel_mir_961	AGACGATTCAGACGACTTACTG	22	-	-	-	-	-5.02769	5.4514e-05	-4.52947	0.000158019
novel_mir_962	GGTGTTATTGGGCTTTTGGGC	21	-	-	-	-	-	-	1.39945	0.000288697
novel_mir_963	CACGTCTGCATGGGTGTCACA	21	-	-	-	-	-4.37561	0.000681087	-	-
novel_mir_964	AATGACATGTGGCTACAAAAAGA	23	-	-	-	-	-5.37561	8.84368e-06	-4.87739	3.33882e-05
novel_mir_965	TCGACTGGTCTTTATTGGGAC	21	-	-	-	-	-	-	4.09989	0.000516318
novel_mir_966	AACGGTTGACTATTTTGTTCTC	22	-	-	-	-	4.2391	0.000184303	-	-
novel_mir_969	TCCGATCCTCGAATCAAATCTG	22	-	-	-	-	-	-	4.51492	0.000130507
novel_mir_972	CCAGTCTCGCTGAAGAACGTG	21	-	-	-	-	-	-	5.09989	5.98249e-06
novel_mir_974	AAGTGACTCTGAAAGTGGTGATG	23	-	-	-	-	4.01671	0.000439839	-	-
novel_mir_975	TCACTAAGTGGCAAAAGACTCTT	23	-	-	-	-	4.43174	8.29356e-05	-	-
novel_mir_977	CTTGTGCTAAGGACTCCAATGAG	23	-	-	-	-	5.43174	7.07583e-08	-	-
novel_mir_979	CTTAGATCTCTGTCTCATCTT	21	-	-	-	-	-	-	5.38939	7.41471e-07
novel_mir_980	TCACGCTTGGTTAAGAGAAACTA	23	-	-	-	-	4.67967	2.29292e-05	-	-
novel_mir_981	ATCCGGATCTGTAAGTTTTATTA	23	-	-	-	-	4.67967	2.29292e-05	-	-
novel_mir_985	CGTATGGTCTTAGAAAGTATCTA	23	-	-	-	-	6.26463	1.256e-12	-	-
novel_mir_993	CCCTTCCGCGACGACTTTCGGC	22	-	-	-	-	4.2391	0.000184303	-	-
novel_mir_995	TTAGAGGTAGAGAAAGAAAGG	21	-	-	-	-	4.82406	9.58303e-06	-	-
novel_mir_996	ATATAGATCTTTTAGGAACGG	21	-	-	-	-	4.01671	0.000439839	-	-
novel_mir_998	TGCGATCGAGACGACAACTTT	21	-	-	-	-	4.13218	0.000294344	-	-
novel_mir_1002	CGTCACCGTGTCAGTGAAATCTG	23	-	-	-	-	4.82406	9.58303e-06	-	-
novel_mir_1005	TTTATGAATATAGTGTGAACGCGTTA	26	-	-	-	-	4.33864	0.000122782	-	-
novel_mir_1006	AGAGGAAACAAAGAAATCAGAGT	23	-	-	-	-	4.33864	0.000122782	-	-
novel_mir_1015	GTCCTGATTTATGAATGCTCTT	22	-	-	-	-	3.89118	0.000681087	-	-
novel_mir_1016	ATGTGTGACTTTTGATATTGTG	22	-	-	-	-	4.67967	2.29292e-05	6.09989	6.04623e-10
novel_mir_1017	TGGAAAGTCGACGGAGGCCAGA	22	-	-	-	-	4.13218	0.000294344	-	-
novel_mir_1023	AGACGGATCTTAGCTGCTGAG	21	-	-	-	-	-	-	4.09989	0.000516318
novel_mir_1026	GAAGTGACTTGTGATTTAGTATA	23	-	-	-	-	5.9236	2.26354e-10	5.57382	1.60573e-07
novel_mir_1027	ATGAGATCTCGAACTGTTCGA	21	-	-	-	-	3.89118	0.000681087	4.09989	0.000516318
novel_mir_1030	TATAGACTCTAATGATCAAAATG	23	-	-	-	-	4.01671	0.000439839	-	-
novel_mir_1034	TGGAATCTGGATTGCTGTACC	21	-	-	-	-	4.43174	8.29356e-05	-	-
novel_mir_1035	TGGCAAGGGGATTCAGCTGGC	21	-	-	-	-	5.13218	1.10564e-06	-	-
novel_mir_1036	ATACTAGATCTAAAATGACAATT	23	-	-	-	-	3.89118	0.000681087	-	-
novel_mir_1038	TGACGGTATCTCTCCTACGTAG	22	-	-	-	-	5.6412	7.30281e-09	5.32228	1.23204e-06
novel_mir_1039	ATATCTGGATCTCTCACTTAG	21	-	-	-	-	4.01671	0.000439839	-	-
novel_mir_1045	TTTGTGATCTTGACTCTAGCA	21	-	-	-	-	-	-	4.25189	0.000334337
novel_mir_1047	AGGGGATTGTTGTCTGGCACG	21	-	-	-	-	-	-	4.09989	0.000516318
novel_mir_1048	TGGGCTTTCTAGTTGGACTGGTT	23	-	-	-	-	4.89118	6.52521e-06	5.45352	4.45366e-07
novel_mir_1051	CGGTCCGGTTGTGGGGTTTCCTT	23	-	-	-	-	4.33864	0.000122782	-	-
novel_mir_1054	TGACTGGTGACCATTCTGGAAAC	23	-	-	-	-	4.82406	9.58303e-06	-	-
novel_mir_1055	TAGTCTTATGGTATTGTTCTTTA	23	-	-	-	-	4.01671	0.000439839	-	-
novel_mir_1061	GACAGACTGTACTAGCGATGC	21	-	-	-	-	10.218	5.59087e-118	10.7879	4.34967e-132
novel_mir_1062	ACCGGTTCTTAGATTTTTAGTTA	23	-	-	-	-	4.01671	0.000439839	5.25189	2.12959e-06
novel_mir_1063	CTCCGGTGCTGTGAGAGCCAC	21	-	-	-	-	3.89118	0.000681087	-	-
novel_mir_1064	ACGTGACGGTCCGCGATTGGTTC	23	-	-	-	-	4.75367	1.5007e-05	-	-
novel_mir_1069	TTGGTCGCGGCGTTTAATGA	20	-	-	-	-	3.89118	0.000681087	-	-
novel_mir_1070	TCTGGATGAAGATGAGAGTTTTGTT	25	-	-	-	-	4.67967	2.29292e-05	-	-
novel_mir_1072	ATATATGACGGTGTAATCTCC	21	-	-	-	-	-	-	4.09989	0.000516318
novel_mir_1077	AGGATTTTAAGAACCAGTTCTTA	23	-	-	-	-	-	-	4.6304	8.10676e-05
novel_mir_1079	TGGACCGATCATCTGTTACGAT	22	-	-	-	-	4.13218	0.000294344	-	-
novel_mir_1080	GATATCCGATAGAACCAGAAAC	22	-	-	-	-	4.33864	0.000122782	-	-
novel_mir_1081	TCCGATTGTCTTTAGGCTGTTG	22	-	-	-	-	8.52978	1.61306e-46	8.92431	1.95021e-48
novel_mir_1083	ATCCGATAGAATCCGAAACATTT	23	-	-	-	-	6.75367	8.4214e-17	-	-
novel_mir_1084	TTCCTTCCGTTACTATTTGAAT	22	-	-	-	-	4.13218	0.000294344	4.73732	4.85182e-05
novel_mir_1086	TCCGACAAAACTTTCGACGTT	21	-	-	-	-	4.13218	0.000294344	-	-
novel_mir_1087	AGTGGCCTATGATCTGATCGA	21	-	-	-	-	3.89118	0.000681087	-	-
novel_mir_1090	AGGGATATCCGTAGAATACGTG	22	-	-	-	-	4.67967	2.29292e-05	-	-
novel_mir_1097	GTGGGCTAGTGGTCTTGAGGG	21	-	-	-	-	4.2391	0.000184303	-	-
novel_mir_1099	ATAAAGTCTCAGCTGTATAGCTT	23	-	-	-	-	4.2391	0.000184303	-	-
novel_mir_1101	ACATCGAATCTGTATGTAGACTG	23	-	-	-	-	4.01671	0.000439839	-	-
novel_mir_1103	AGGGTCTGACTGGTGTAACCACA	23	-	-	-	-	-	-	4.25189	0.000334337
novel_mir_1105	GACGGAATTCCGACGACTTAGTT	23	-	-	-	-	4.2391	0.000184303	-	-
novel_mir_1108	TTATCAGCACGATCGTTCTCC	21	-	-	-	-	4.82406	9.58303e-06	-	-
novel_mir_1109	GCTGAGGGCTTGGTGAGCGTG	21	-	-	-	-	4.33864	0.000122782	-	-
novel_mir_1111	TGATTGTTTGATCGGACAGTG	21	-	-	-	-	3.89118	0.000681087	-	-
novel_mir_1113	AGTGCATTGTGGTGTTAGACGTA	23	-	-	-	-	4.01671	0.000439839	-	-
novel_mir_1115	CCGTAACTGTACAACTAACTG	21	-	-	-	-	4.2391	0.000184303	-	-
novel_mir_1117	TTTAAAGGTTATAGGTTGTCG	21	-	-	-	-	-	-	4.51492	0.000130507
novel_mir_1120	TAGGTCATGCTGGTAGTTTCACC	23	-	-	-	-	4.60167	3.44175e-05	-	-
novel_mir_1122	TCTTGGATAAACTGTAAACCA	21	-	-	-	-	-	-	4.38939	0.000217134
novel_mir_1124	TACGTGTCGGCAAGAGAATGGTT	23	-	-	-	-	4.75367	1.5007e-05	5.57382	1.60573e-07
novel_mir_1126	TACGGTATCTTAGCTTTTAACTA	23	-	-	-	-	7.31439	3.15984e-23	8.09989	1.53258e-30
novel_mir_1127	ACTCTGTATATTATTTTGTAGG	22	-	-	-	-	4.51921	5.4514e-05	-	-
novel_mir_1131	TTAGGGTTTAGAGCTGAGGAGTG	23	-	-	-	-	4.75367	1.5007e-05	-	-
novel_mir_1132	ATCTGATATGTGGTCCATGGGTC	23	-	-	-	-	3.89118	0.000681087	-	-
novel_mir_1137	AATCGGATCTAAGAAGTTGCTT	22	-	-	-	-	4.13218	0.000294344	-	-
novel_mir_1138	ATTACGACGGGCGTTTTACAACG	23	-	-	-	-	4.43174	8.29356e-05	-	-
novel_mir_1148	GATTGGTTGCGTTGTAGGAGCT	22	-	-	-	-	3.89118	0.000681087	4.83685	2.98076e-05
novel_mir_1149	AACGGGTCTTGTAGGGTGATACA	23	-	-	-	-	-	-	4.25189	0.000334337
novel_mir_1151	ACGGTTCTTAGATTTTCTTAG	21	-	-	-	-	4.2391	0.000184303	-	-
novel_mir_1152	CGGGATTCTTAACTCATGATTTG	23	-	-	-	-	4.51921	5.4514e-05	-	-
novel_mir_1154	TTCGGGCTAAGCCCATTTGGGTT	23	-	-	-	-	4.13218	0.000294344	-	-
novel_mir_1158	AATGATCTGATCGTCCTGTTC	21	-	-	-	-	7.58149	5.01191e-27	8.52987	7.09327e-39
novel_mir_1159	GTGAGTGTTGAATAAATGAGGTG	23	-	-	-	-	4.51921	5.4514e-05	-	-
novel_mir_1161	ATATATTACTAAGGATCTCTT	21	-	-	-	-	5.0756	1.7088e-06	-	-
novel_mir_1163	ATACGTCTCTTAACTTTTAACTA	23	-	-	-	-	5.6412	7.30281e-09	5.09989	5.98249e-06
novel_mir_1166	ATAACCGGTCCAATGCTAGAG	21	-	-	-	-	4.60167	3.44175e-05	-	-
novel_mir_1167	AAAACGATGAAAGTGACAATG	21	-	-	-	-	4.43174	8.29356e-05	5.32228	1.23204e-06
novel_mir_1168	ACGATATTGTCTACTTTGGACCT	23	-	-	-	-	-	-	4.25189	0.000334337
novel_mir_1172	CCGGTTCTTAGATTTTTTAGTTA	23	-	-	-	-	7.18663	1.41072e-21	8.0489	1.09558e-29
novel_mir_1176	AAACCGTCTCTTAACTTTAACTA	23	-	-	-	-	4.89118	6.52521e-06	-	-
novel_mir_1178	ATAATTAAGATTGTGACATGTGT	23	-	-	-	-	4.01671	0.000439839	-	-
novel_mir_1180	ATGGGAGACCTAAGATAGCTG	21	-	-	-	-	5.0756	1.7088e-06	5.51492	2.61465e-07
novel_mir_1182	TGCGATCTGCGACTAAACCTGC	22	-	-	-	-	4.01671	0.000439839	-	-
novel_mir_1183	CGGTCTGAGACAGCAATGTAATT	23	-	-	-	-	4.13218	0.000294344	-	-
novel_mir_1184	AGGTTTGTTTGGAAACATGGATG	23	-	-	-	-	3.89118	0.000681087	-	-
novel_mir_1187	GGTAGTATTTAAGGTTGTAGATA	23	-	-	-	-	-	-	6.73732	3.34903e-14
novel_mir_1188	ACAAATACTTAGGCTCTCTCT	21	-	-	-	-	-	-	4.38939	0.000217134
novel_mir_1189	AGTGTGTCTCGAAGATCTCTCTC	23	-	-	-	-	-	-	3.92996	0.000853645
novel_mir_1192	ACGATATCTTTAGAACACAGCG	22	-	-	-	-	-	-	6.35623	1.83321e-11
novel_mir_1193	TGGTCTTGTAAGTAATGAAAATT	23	-	-	-	-	-	-	3.92996	0.000853645
novel_mir_1194	TTTGACTGTAAATATTATGTAAC	23	-	-	-	-	-	-	5.51492	2.61465e-07
novel_mir_1195	CTTTCCGGCGATCATGACATC	21	-	-	-	-	-	-	4.25189	0.000334337
novel_mir_1197	CATTGGAAATCGGGAATCATCAG	23	-	-	-	-	-	-	3.92996	0.000853645
novel_mir_1198	TCTTTTTGGATATTGAGCTAATT	23	-	-	-	-	-	-	4.73732	4.85182e-05
novel_mir_1203	TATTCCGTTAAGAACTTCACC	21	-	-	-	-	-	-	6.45352	4.29674e-12
novel_mir_1204	TACTATGACGGACGATGATAC	21	-	-	-	-	-	-	4.09989	0.000516318
novel_mir_1205	AGGTGTTAGTTTTTTGATAAATG	23	-	-	-	-	-	-	3.92996	0.000853645
novel_mir_1206	ATGGATCTTTTAGGAACGGAATG	23	-	-	-	-	-	-	7.03849	8.11939e-17
novel_mir_1207	ATTCCGTTGCAGTCACGTAGACC	23	-	-	-	-	-	-	4.09989	0.000516318
novel_mir_1208	TCTATTTCGGTTAACATTTGAT	22	-	-	-	-	-	-	5.17789	3.58295e-06
novel_mir_1210	TTTCGGCTAAGAGACAGTTCTTA	23	-	-	-	-	-	-	4.73732	4.85182e-05
novel_mir_1211	AAGGGTCTGACTGGTTTTTCCGC	23	-	-	-	-	-	-	3.92996	0.000853645
novel_mir_1212	CGTGCGACTTGTGATTTAGTATA	23	-	-	-	-	-	-	5.88416	7.4411e-09
novel_mir_1214	TATGTGACTTGTGCTTTAGTATA	23	-	-	-	-	-	-	9.88125	1.12147e-81
novel_mir_1215	TGCGGCTGTTTTACTTTACTGT	22	-	-	-	-	-	-	4.09989	0.000516318
novel_mir_1216	TTTAGATCTAGACCACGAATT	21	-	-	-	-	-	-	4.73732	4.85182e-05
novel_mir_1217	CATAGGATACTCCGATCACTT	21	-	-	-	-	-	-	4.38939	0.000217134
novel_mir_1220	ATATAGATCTTTTAGGAACGGAA	23	-	-	-	-	-	-	4.09989	0.000516318
novel_mir_1221	GCGGATCTTAACCTAGTAGAGTT	23	-	-	-	-	-	-	5.25189	2.12959e-06
novel_mir_1222	GAGGGTCTGACTGGTTCAAACGC	23	-	-	-	-	-	-	3.92996	0.000853645
novel_mir_1223	AACCCGTCTTTTAACTTTTAACT	23	-	-	-	-	-	-	7.25189	6.1409e-19
novel_mir_1224	TTCCGGTATACTGAAGTCTCTTC	23	-	-	-	-	-	-	4.09989	0.000516318
novel_mir_1226	TGAATAGTTAAGGACTCTAGTCA	23	-	-	-	-	-	-	4.25189	0.000334337
novel_mir_1228	ATAGAGTGAACCATTTGAGC	20	-	-	-	-	-	-	4.51492	0.000130507
novel_mir_1229	CTTAGAATGGACGAGAAAGTG	21	-	-	-	-	-	-	6.05924	1.00885e-09
novel_mir_1231	CGATCTGTAGCTGTTTAGATATA	23	-	-	-	-	-	-	4.09989	0.000516318
novel_mir_1233	ACTACTGTGAGAGTTAACGTG	21	-	-	-	-	-	-	4.73732	4.85182e-05
novel_mir_1234	GCTAGTCAGATATGCAGAGAGTG	23	-	-	-	-	-	-	4.73732	4.85182e-05
novel_mir_1236	AGTGGATCCTAATGGACGGAGTG	23	-	-	-	-	-	-	3.92996	0.000853645
novel_mir_1241	ATAGTAACTACTTAGAAGACATG	23	-	-	-	-	-	-	3.92996	0.000853645
novel_mir_1242	ATTTGCTCTAATGTATGCCTCTA	23	-	-	-	-	-	-	4.09989	0.000516318
novel_mir_1244	CGAATCTGGCTGTTGAAACGTT	22	-	-	-	-	-	-	4.09989	0.000516318
novel_mir_1245	ATCTAAGTGTAGAAAAGTGTG	21	-	-	-	-	-	-	4.09989	0.000516318
novel_mir_1246	CTTCCGTCACTTGGGTTCAACTG	23	-	-	-	-	-	-	4.09989	0.000516318
novel_mir_1247	GACGGGATGTGGTAGCTCACT	21	-	-	-	-	-	-	5.88416	7.4411e-09
novel_mir_1249	TGGTCTGGTGGTAAAGAAACCTC	23	-	-	-	-	-	-	3.92996	0.000853645
novel_mir_1250	AAAACCGGCTCTGTATGTGACTG	23	-	-	-	-	-	-	4.25189	0.000334337
novel_mir_1253	CTGCAATGGACGAGAAGAGTGC	22	-	-	-	-	-	-	4.83685	2.98076e-05
novel_mir_1254	ACGTGTTTTTCTGTTTTTGTTC	22	-	-	-	-	-	-	7.58817	6.31927e-23
novel_mir_1255	TTTTAACGACGTTAACGCTTCCA	23	-	-	-	-	-	-	4.09989	0.000516318
novel_mir_1259	ATGGCAAGGGGATTCAGCTGGC	22	-	-	-	-	-	-	4.73732	4.85182e-05
novel_mir_1260	TTGACATAATTTCTCTTGAGTT	22	-	-	-	-	-	-	4.73732	4.85182e-05
novel_mir_1261	TCCAGATCTAACGCCTGTGGTT	22	-	-	-	-	-	-	3.92996	0.000853645
novel_mir_1263	CACTGTCAGATTGTTTAGAGGC	22	-	-	-	-	-	-	5.45352	4.45366e-07
novel_mir_1264	CATGGTCTATAGCTAAATATGAT	23	-	-	-	-	-	-	4.25189	0.000334337
novel_mir_1265	CTTGGATTTATGGCAAAGAGGTG	23	-	-	-	-	-	-	4.09989	0.000516318
novel_mir_1268	AATCCGACGGTGAGATCTTCTCA	23	-	-	-	-	-	-	4.38939	0.000217134
novel_mir_1269	ATGACTTCGTCGTAAACTCGA	21	-	-	-	-	-	-	3.92996	0.000853645
novel_mir_1270	CGAGTTGGTCGGGAAAGACG	20	-	-	-	-	-	-	4.51492	0.000130507
novel_mir_1271	CTTGATTGGTCACACTGTATTCA	23	-	-	-	-	-	-	5.17789	3.58295e-06
novel_mir_1274	CATCACGACTTCGAGCCTCGG	21	-	-	-	-	-	-	4.25189	0.000334337
novel_mir_1276	ATCCGTCTTTTAACTTTTAACTA	23	-	-	-	-	-	-	6.8607	3.12529e-15
novel_mir_1277	ATCGTCTTGTAATATTTCTCATA	23	-	-	-	-	-	-	4.38939	0.000217134
novel_mir_1280	CGGTACTGAACGAGAGAACGTTC	23	-	-	-	-	-	-	4.09989	0.000516318
novel_mir_1281	GACGTGTCAGATAGATAGAGCTT	23	-	-	-	-	-	-	7.23374	9.40664e-19
novel_mir_1283	TTACGGTTTGGGTTTAGGATCT	22	-	-	-	-	-	-	4.25189	0.000334337
novel_mir_1284	TTGGGTTGTCTGGGCTTGACCC	22	-	-	-	-	-	-	4.51492	0.000130507
novel_mir_1285	CACGTGACTTGTGCTTTAGTATA	23	-	-	-	-	-	-	5.01742	1.03558e-05
novel_mir_1286	TGTTTCGCTGTTACTCATGCA	21	-	-	-	-	-	-	6.28751	4.93788e-11
novel_mir_1287	AACCTTCGGATTTGTAAATACT	22	-	-	-	-	-	-	3.92996	0.000853645
novel_mir_1290	GCGGAGGAACTCTAGCACGTG	21	-	-	-	-	-	-	4.09989	0.000516318
novel_mir_1291	TCGGTCACCGGCGGAGCTTACC	22	-	-	-	-	-	-	4.51492	0.000130507
novel_mir_1294	AGGATTGTAAACGAAGAGTTT	21	-	-	-	-	-	-	4.25189	0.000334337
novel_mir_1296	CGTGGCTGCCTCCCTTGCTGGA	22	-	-	-	-	-	-	4.09989	0.000516318
novel_mir_1297	AATTGTTGGAGATGGGCTTAGCA	23	-	-	-	-	-	-	4.25189	0.000334337
novel_mir_1298	TTAGGGTTTAGAATTAAAGGGTG	23	-	-	-	-	-	-	4.6304	8.10676e-05
novel_mir_1299	TTTCCTCCTTAGGCTCTCTGG	21	-	-	-	-	-	-	3.92996	0.000853645
novel_mir_1301	ACAAGTAAAATGATGTAGATGTG	23	-	-	-	-	-	-	4.38939	0.000217134
novel_mir_1302	TGCGGACTCCACCGACACGTG	21	-	-	-	-	-	-	5.09989	5.98249e-06
novel_mir_1303	CTCCGACAAAACTTTCGACGTT	22	-	-	-	-	-	-	4.6304	8.10676e-05
novel_mir_1304	TAATGTGTGTGATTTGAAAAACT	23	-	-	-	-	-	-	4.25189	0.000334337
novel_mir_1305	TTCAAATCCTGTCTCCGCAAC	21	-	-	-	-	-	-	5.51492	2.61465e-07
novel_mir_1306	TGGATCTTTTGAGTATATGAATA	23	-	-	-	-	-	-	4.92996	1.76688e-05
novel_mir_1307	AAGATTTAGAATTGAGAAGTG	21	-	-	-	-	-	-	4.25189	0.000334337
novel_mir_1308	TGCCGACTCATGGATCTGATG	21	-	-	-	-	-	-	5.01742	1.03558e-05
novel_mir_1309	CGGTTAGTATCTCTTCTATAATG	23	-	-	-	-	-	-	3.92996	0.000853645
novel_mir_1310	TTTGTGACTTTTGACCTTGAATA	23	-	-	-	-	-	-	4.25189	0.000334337
novel_mir_1311	ATACGGTCCCGGGTTCGATTCG	22	-	-	-	-	-	-	4.25189	0.000334337
novel_mir_1313	AGTGGACTTAAGAACTTTACTTA	23	-	-	-	-	-	-	4.09989	0.000516318
novel_mir_1315	GATGGGGCTGTCGCCTGAGTG	21	-	-	-	-	-	-	3.92996	0.000853645
novel_mir_1316	TTGGATCTTCTCTGATTGAGCTG	23	-	-	-	-	-	-	3.92996	0.000853645
novel_mir_1317	TGATTGGACTGAAGGTAGCTC	21	-	-	-	-	-	-	4.6304	8.10676e-05
novel_mir_1321	TTACGATTTCATAGAACACTCTG	23	-	-	-	-	-	-	4.38939	0.000217134
novel_mir_1322	CCAGAAGATCTTTGACAACATG	22	-	-	-	-	-	-	3.92996	0.000853645
novel_mir_1324	TTAGCCGACTTAGGATATAGATA	23	-	-	-	-	-	-	4.83685	2.98076e-05
novel_mir_1325	TTTGACTATTTGTATTCTGCAGT	23	-	-	-	-	-	-	5.97435	2.75291e-09
novel_mir_1326	TACGATCTCGTCTTTCCTTTG	21	-	-	-	-	-	-	4.38939	0.000217134
novel_mir_1328	GAACTTGTAGGGTGAATAGGACA	23	-	-	-	-	-	-	4.38939	0.000217134
novel_mir_1330	ACCGGTATAGTTCATAAAAAAT	22	-	-	-	-	-	-	3.92996	0.000853645
novel_mir_1332	TCCGATCGAGAATTTGAATTTG	22	-	-	-	-	-	-	3.92996	0.000853645
novel_mir_1334	GTTACACATCCGTTTAGAATTCT	23	-	-	-	-	-	-	3.92996	0.000853645
novel_mir_1339	ACCTGACTCTTAACTTTTAACTA	23	-	-	-	-	-	-	6.92996	7.98152e-16
novel_mir_1340	AACACGGTCTCTGTCATTGCTG	22	-	-	-	-	-	-	4.51492	0.000130507
novel_mir_1341	TCGGTTCTTAGATTTTTTAGTTA	23	-	-	-	-	-	-	3.92996	0.000853645
novel_mir_1343	TGTGATTTCTGATTTAATATAT	22	-	-	-	-	-	-	4.09989	0.000516318
novel_mir_1347	TTTCGACTCTGTTCATCCATG	21	-	-	-	-	-	-	4.83685	2.98076e-05
novel_mir_1348	TTGTCCGATTTGAATAGAAAACA	23	-	-	-	-	-	-	5.32228	1.23204e-06
novel_mir_1349	GGGGGATCGAACCCGGATGGTG	22	-	-	-	-	-	-	4.92996	1.76688e-05
novel_mir_1351	ACACGTCTAGACTAATTTGGTTC	23	-	-	-	-	-	-	5.83685	1.21065e-08
novel_mir_1352	ACCGGTTACTTACATAGATGAA	22	-	-	-	-	-	-	4.83685	2.98076e-05
novel_mir_1353	CCGCGTCGGAGATGATCTTCTC	22	-	-	-	-	-	-	4.09989	0.000516318
novel_mir_1354	TAAAGAGATCTAGAATGTATGTT	23	-	-	-	-	-	-	4.25189	0.000334337
novel_mir_1355	AACGATCGTATTGTTGACATGA	22	-	-	-	-	-	-	5.17789	3.58295e-06
novel_mir_1356	TGTGTGCTATTGGAGATGCTCTT	23	-	-	-	-	-	-	4.73732	4.85182e-05
novel_mir_1357	GTGTTCTGATTGCTTGACGTGTA	23	-	-	-	-	-	-	5.25189	2.12959e-06
novel_mir_1358	AGATCGATCGATGGATATATGTC	23	-	-	-	-	-	-	5.01742	1.03558e-05
novel_mir_1359	CTTTATCCGGATCTGGGGTTCTC	23	-	-	-	-	-	-	5.51492	2.61465e-07
novel_mir_1360	CGGACTGTAGTTTCCTCGGAATC	23	-	-	-	-	-	-	3.92996	0.000853645
novel_mir_1362	CCTGTGTCTGTACCATTATGGCC	23	-	-	-	-	-	-	4.09989	0.000516318
novel_mir_1363	TTTGGTCTAGTGGTAAAGAGATT	23	-	-	-	-	-	-	4.25189	0.000334337
novel_mir_1364	ACCGGTTCTTAGTTCTTTTAATT	23	-	-	-	-	-	-	3.92996	0.000853645
novel_mir_1365	TGGACCGATCATCTGTTACGATC	23	-	-	-	-	-	-	4.09989	0.000516318
novel_mir_1369	GATTGGTCATAGAAAGAGAGGTG	23	-	-	-	-	-	-	5.38939	7.41471e-07
novel_mir_1372	GATGACGTGGACGCTTGTGGA	21	-	-	-	-	-	-	4.09989	0.000516318
novel_mir_1374	ACCGGTAAATCTTTAGTTTGA	21	-	-	-	-	-	-	4.25189	0.000334337
novel_mir_1375	GTGACTGTGATGAAAAGATTTC	22	-	-	-	-	-	-	4.25189	0.000334337
novel_mir_1376	GTGGATTCGATCTCTAAGTACTG	23	-	-	-	-	-	-	4.25189	0.000334337
novel_mir_1377	ATGAATCTTTTAGGAACAGACGG	23	-	-	-	-	-	-	4.09989	0.000516318
novel_mir_1378	TTTCGGCTAAGAGATGGTTCTTA	23	-	-	-	-	-	-	4.25189	0.000334337
novel_mir_1379	AACCAATCGCGGGCTGCCACG	21	-	-	-	-	-	-	4.09989	0.000516318
novel_mir_1380	TAACCGACTAAAGATATTATATT	23	-	-	-	-	-	-	4.51492	0.000130507
novel_mir_1381	GATCTGACTAGAGATGACGGC	21	-	-	-	-	-	-	4.09989	0.000516318
novel_mir_1382	TATTAGTTAGAGCTGTAAGAGT	22	-	-	-	-	-	-	4.09989	0.000516318
novel_mir_1385	TCGATTTCTGGTCAAAGCTTG	21	-	-	-	-	-	-	8.00678	5.30919e-29
novel_mir_1388	ATCTAAGCTGGAATGTAGCCTT	22	-	-	-	-	-	-	4.09989	0.000516318
novel_mir_1392	GACCAATAGCGGACTGTCACGTG	23	-	-	-	-	-	-	4.38939	0.000217134
novel_mir_1393	GTGGATTGTCATTAACCAAGACA	23	-	-	-	-	-	-	3.92996	0.000853645
novel_mir_1394	TTAATGTTGTGACTTCTATTTTA	23	-	-	-	-	-	-	4.09989	0.000516318
novel_mir_1395	ACGTGGACGTTCTTAATGGTTTA	23	-	-	-	-	-	-	4.51492	0.000130507
novel_mir_1396	CTAGCGGCAGTACTGAACGTT	21	-	-	-	-	-	-	4.25189	0.000334337
novel_mir_1399	CCGGTTCTTAGCATTTTTAGTTA	23	-	-	-	-	-	-	5.83685	1.21065e-08
novel_mir_1400	ATGGATCTGCCGGATAAGGA	20	-	-	-	-	-	-	4.73732	4.85182e-05
novel_mir_1401	CGGATCTGGATAGTAAAATGTTG	23	-	-	-	-	-	-	4.51492	0.000130507

## Sheet: Table S7
Table S7. Identification of DEMs between R and S accessions after S. sclerotiorum infection in same time point.
miR_name	Mature sequences	Length	R-0h vs S-0h		R-24h vs S-24h		R-48h vs S-48h
			log2(Fold change) normalized	q-value	log2(Fold change) normalized	q-value	log2(Fold change) normalized	q-value
miR156a	TGACAGAAGAGAGTGAGCACA	21	-1.30999	1.47e-23	-	-	-	-
miR156b	GCTCTCTATACTTCTGTCACCA	22	-	-	-2.5997	1.28653e-07	-	-
miR156c	GCTCTCTATACTTCTGTCAATA	22	-	-	-2.5997	1.28653e-07	-	-
miR156d	GCTCACTGCTCTATCTGTCAG	21	-1.30341	1.89e-23	-	-	-	-
miR156e	TGCTCACCTCTCTTTCTGTCAG	22	-1.02807	2.07e-18	-	-	-	-
miR156f	TGACAGAAGAGAGTGAGCAC	20	-1.19551	5.88e-21	-	-	-	-
miR156g	GCTCTCTAGTCTTCTGTCATC	21	-	-	-2.82209	4.01512e-08	-	-
miR167a	TGCCAGCATGATCTAATTAAC	21	-	-	1.15929	1.2454e-05	1.31355	0.000203746
miR167b	TTAGATCATGTTCGCAGTTTCACC	24	-	-	1.1428	1.46673e-05	1.29009	0.000243053
miR167c	TGAAGCTGCCAGCATGATCTA	21	-	-	1.1428	1.46673e-05	1.29009	0.000243053
miR167d	TGAAGCTGCCAGCATGATCT	20	-	-	-	-	1.40375	6.85584e-05
miR171a	TTGAGCCGTGCCAATATCACG	21	-	-	1.10556	0.000711066	-	-
miR171b	TTGAGCCGTGCCAATATCACG	21	-	-	1.10556	0.000711066	-	-
miR171c	AGATATTAGTGCGGTTCAATC	21	-	-	1.10556	0.000711066	-	-
miR171d	TTGAGCCGTGCCAATATCACG	21	-	-	1.10556	0.000711066	-	-
miR171e	TTGAGCCGTGCCAATATCACG	21	-	-	1.10556	0.000711066	-	-
miR172a	AGAATCTTGATGATGCTGCAT	21	1.25874	1.51e-09	-	-	-	-
miR172c	TGGGAATCTTGATGATGCTGC	21	2.09389	0.000224199	-	-	-	-
miR393	ATCATGCGATCTCTTCGG	18	-	-	2.74015	1.28847e-05	-	-
miR394a	TTGGCATTCTGTCCACCTCCT	21	1.14265	1.3e-65	-	-	-	-
miR394b	TTGGCATTCTGTCCACCTCC	20	1.13464	3.8e-65	-	-	-	-
miR395d	CTGAAGTGTTTGGGGGACTC	20	-1.61638	5.63e-17	-2.05157	1.68079e-14	-	-
miR395e	CTGAAGTGTTTGGGGGACTC	20	-1.61638	5.63e-17	-2.05157	1.68079e-14	-	-
miR395f	CTGAAGTGTTTGGGGGGACTC	21	-1.61638	5.63e-17	-2.05157	1.68079e-14	-	-
miR403	TTAGATTCACGCACAAACTCG	21	-	-	-	-	1.09253	0
miR6028	TGGAGAGTAAGGACATTCAGA	21	-8.10823	6.92e-22	-7.9336	3.85011e-27	-7.91366	6.21127e-23
miR860	CATTGGACTACATATATTACTTTT	24	-	-	4.15519	2.00263e-05	-	-
novel_mir_7	TTCGTTCTCTATTTCTCCATG	21	-1.83291	0.000110598	-	-	-7.34824	1.02525e-15
novel_mir_8	CCGGCCTTGGATCTGATTCTG	21	-	-	-	-	3.57062	0.000494264
novel_mir_9	CCGGTTCTTAGTTTTTTTAATTA	23	3.4081	0.00069644	-	-	-	-
novel_mir_10	TAATGGACAATTTGCATGATG	21	-	-	-	-	3.57062	0.000494264
novel_mir_12	TTAAGAGACTTAGTTAAGAGACA	23	3.51502	0.000470066	-	-	-	-
novel_mir_17	TCCGAAGATATCTGAAATTAGTT	23	-	-	4.39857	0.000213717	-	-
novel_mir_18	TTTCCTTGACGTGCTGCCACTAG	23	5.16709	5.54e-09	-	-	-	-
novel_mir_19	AACCGTCTTTTAATTTTTAAC	21	2.76077	1.18e-10	6.6573	7.7393e-15	5.7259	8.06837e-11
novel_mir_20	GCTCTCTAGCCTTCTGTCATC	21	-	-	-1.24606	1.40279e-09	-1.08382	2.48905e-07
novel_mir_21	AAACTCTATCCTCTGAAAGAT	21	-	-	-	-	-5.58925	1.58565e-06
novel_mir_23	AATGTGCTGCAATATCTCTGC	21	3.95559	6.77e-05	-	-	-	-
novel_mir_24	TGAGTGACTTGTGATTTAGTATA	23	5.77375	8.51e-13	-7.36298	3.4767e-17	-7.38066	5.53841e-16
novel_mir_27	TTTCGTTGTCTGTTCGACCTT	21	-	-	-	-	-1.21743	4.68047e-29
novel_mir_29	CGATTCTAATTGGACACAACTG	22	-2.61427	6.68e-24	-7.97864	2.42973e-24	5.46874	2.12054e-09
novel_mir_31	TGTGTTCTCAGGTCACCCCT	20	-	-	-	-	-5.58925	1.58565e-06
novel_mir_32	TGTGTTCTCAGGTCACCCCTG	21	-	-	-	-	-1.4422	3.91462e-44
novel_mir_34	TTGGACTGAAGGGAGCTCCTTC	22	-	-	-	-	-1.27772	0
novel_mir_36	TGTGAATTCTGTTTTAATATATA	23	3.4081	0.00069644	-	-	-	-
novel_mir_38	GTTTTGCTCGGTTCTGTGGGC	21	3.4081	0.00069644	-	-	3.81163	0.000217005
novel_mir_41	CTTCCGCTAAGAACTCCATCCTA	23	4.35152	7.41e-06	-1.36572	0.000405792	-6.88881	2.64729e-12
novel_mir_42	TTGAAGCGATTTGTAGCGGTTTA	23	-	-	-	-	-6.13674	2.08924e-08
novel_mir_43	CTAGACGGCCGATTTTTAGAACA	23	3.79512	0.000156135	-5.57871	2.13327e-06	-	-
novel_mir_44	ATCCGTTTAAAACTCTAGAGTT	22	-	-	-4.57871	0.000392039	-	-
novel_mir_45	TGGACTTATTTGTTAGAAATTTA	23	-	-	-4.73072	0.000214406	-	-
novel_mir_47	TGATTTGAAAGTGGGATAACTTA	23	-	-	-4.40879	0.000709886	-4.88881	6.04395e-05
novel_mir_49	CTCTCTGACTCCATAATTAGG	21	4.83694	1.76e-07	5.39857	3.77481e-07	-	-
novel_mir_50	CGACGATTTTTTCTCTCAGTATA	23	3.95559	6.77e-05	-	-	-	-
novel_mir_52	TGAGCTAATGACCTCTGGTTT	21	-1.95285	1.1e-18	-1.92879	7.66018e-19	-1.49084	2.34683e-10
novel_mir_53	TTACTCTATATTCCACTCTAT	21	5.79512	6.06e-13	-	-	4.86608	6.95976e-07
novel_mir_56	TCTTTTTCCGCTTGTAACGTG	21	3.4081	0.00069644	-	-	3.57062	0.000494264
novel_mir_64	AACTGTCTCTTAATTTTTAACTA	23	5.70766	2.61e-12	-	-	5.96917	2.06291e-12
novel_mir_69	GTCAATTGATGGGTAGTAGTTCA	23	4.16709	2.29e-05	-	-	-1.12013	1.27929e-05
novel_mir_74	ATGCACTGCCTCTTCCCTGGC	21	-	-	-1.11853	1.09759e-73	-	-
novel_mir_79	TGCTCCAATGATGTTACTCTATA	23	-	-	-5.10923	3.77727e-05	-4.21074	0.000611699
novel_mir_80	AAGGACTGTCTTGGTATTACCTA	23	-	-	-8.91658	4.76263e-41	-9.91118	8.90992e-63
novel_mir_89	TTTAAAACAGACGACTTACATG	22	3.70766	0.000218885	-5.57871	2.13327e-06	-	-
novel_mir_90	AATCTTATTGGTTGGTGAACCTG	23	-	-	-7.40879	1.26808e-17	-1.52822	2.88275e-10
novel_mir_91	TAAAAAAACTAACAGACGTCT	21	4.99306	3.87e-08	-5.21614	2.11683e-05	-6.13674	2.08924e-08
novel_mir_92	AGAGATTTGTACGACTGGTACTA	23	3.61455	0.000328644	-	-	-5.21074	1.43987e-05
novel_mir_94	ATTAATTGAGAATATTTGAATTA	23	-	-	-5.21614	2.11683e-05	-	-
novel_mir_95	ACGTGGTGTTCTTAGGCTTTGT	22	4.09998	3.19e-05	-	-	-	-
novel_mir_99	ATGGGGATCCGTGGCGCAATG	21	-2.41787	2.58e-07	-	-	-	-
novel_mir_100	TGTGACTTCTGTTTTAATATATT	23	4.35152	7.41e-06	-	-	-	-
novel_mir_101	ATCATGCGATCTCTTCGGATT	21	-1.15741	5.09e-14	-1.46407	8.80549e-12	-2.17084	1.85229e-19
novel_mir_102	GTGCTTATTGACGGTCTTGTGCT	23	4.75205	3.69e-07	5.44919	2.42985e-07	-	-
novel_mir_110	GATGGTCTTAGAGTTCTCCAACA	23	-	-	-	-	-4.88881	6.04395e-05
novel_mir_111	TTTTGCGTTTCAACTCGGTCC	21	6.11705	1.29e-15	-7.43116	7.68745e-18	6.69615	8.38495e-19
novel_mir_115	TTTGTCTTCTTGCTTATTCGGTA	23	1.09136	6.73e-07	-6.93235	1.72497e-13	-	-
novel_mir_119	ATATATTGCTAAGGATCTCTT	21	3.87759	0.000103465	-	-	-	-
novel_mir_120	TTTGTGACTTTCTCCTTCTAGTA	23	5.02959	2.71e-08	-	-	-	-
novel_mir_125	TCGGCTATGAATTAAACATAT	21	3.4081	0.00069644	-	-	-	-
novel_mir_130	TTCGGTTTAGTCTTTGTACATT	22	-1.743	5.66e-20	-8.72167	7.935e-37	-1.72005	1.84825e-18
novel_mir_132	CTTGATCTTCATTTTTGCTAGA	22	-	-	4.05064	0.000732788	-5.47377	3.33849e-06
novel_mir_133	TTCCACAGCTTTCTTGAACTG	21	10.7838	5.2e-221	-	-	-	-
novel_mir_135	TAAACAACTCTAGAATCTCATCT	23	3.79512	0.000156135	-	-	-	-
novel_mir_141	TTACTCTATATTTCACTATAT	21	4.02959	4.74e-05	-	-	-	-
novel_mir_142	TGAAGCTGCCAGCATGATCTT	21	-	-	-	-	3.69615	0.000314635
novel_mir_143	CGAGGATTTTACGTGAATAACGG	23	4.09998	3.19e-05	-	-	-	-
novel_mir_146	TGAAGCTGCCAGCATGATCTGG	22	-	-	-	-	5.69615	1.1925e-10
novel_mir_147	TGGATCCGGATAGTAAAATGTTG	23	-	-	-4.73072	0.000214406	-	-
novel_mir_148	ATTATTTGAACTTGGACTCAATA	23	-	-	-4.86822	0.000129055	-	-
novel_mir_149	TTTGTTGATTGACATCTATGC	21	4.09998	3.19e-05	-	-	-	-
novel_mir_151	CGTTTGGCGTTACTCGAACCC	21	4.09998	3.19e-05	-	-	4.01808	9.55734e-05
novel_mir_153	TAGACTTAATGAACCTATTCATA	23	4.02959	4.74e-05	-	-	-	-
novel_mir_154	GCAGCACCATTAAGATTCACA	21	-	-	8.11477	2.21566e-34	-	-
novel_mir_155	TGAGGATTTACGCATGACTGCAT	23	3.51502	0.000470066	-	-	-	-
novel_mir_156	AAAATAGAGTGGGGTTGGAGATA	23	-	-	-	-	3.57062	0.000494264
novel_mir_160	TAGAATATCTTGAGAGTAACTTA	23	3.61455	0.000328644	-	-	-	-
novel_mir_161	TTAACGGTTCTATACTCTAAT	21	-1.21434	0.00097889	-1.80933	2.27741e-08	-1.88881	3.87426e-12
novel_mir_162	ACATCATGCATCTCTGGAAAGT	22	4.09998	3.19e-05	-	-	-	-
novel_mir_164	TGTGACTTGTGCTTTAGTGTATA	23	-	-	-1.12151	0.000100396	-1.15184	8.7784e-06
novel_mir_168	ATTGCGGAGTCCTTAGATAGATA	23	-	-	-	-	3.57062	0.000494264
novel_mir_170	GACTTATAATGATCTCATGAA	21	5.35152	5.64e-10	6.54541	6.65079e-14	5.24047	2.41772e-08
novel_mir_171	TTGTCGCTTGTGGTTCCCGATT	22	-	-	-	-	-4.69616	0.000127672
novel_mir_173	AATCTTATTGTTCGGTGAACTTA	23	-	-	-	-	-4.69616	0.000127672
novel_mir_177	TAAGGCTTTCCGTAACTATC	20	-	-	-5.31568	1.16975e-05	-	-
novel_mir_178	TGATGATTTAGGGTTTAGAGTTA	23	3.51502	0.000470066	-	-	-	-
novel_mir_179	AATGAATGATGCGGTAGACAAAT	23	3.61455	0.000328644	-4.40879	0.000709886	-	-
novel_mir_180	AAAGGCTTAAGAGAATTGATTTA	23	-	-	-	-	3.91855	0.000136649
novel_mir_181	TCCTTCTGGGTCTGGATGAGTTC	23	3.4081	0.00069644	-	-	-	-
novel_mir_183	TTTTTGATCTTGTGTTGTGAT	21	-	-	-	-	4.91855	4.47504e-07
novel_mir_185	ATTTCCGATTGGTCAGACGACTT	23	3.61455	0.000328644	-	-	-	-
novel_mir_189	ATGTAACTCGTCGGGCGGACG	21	5.68494	3.7e-12	-	-	-	-
novel_mir_190	ATGAAGCTTATGAATGATGTG	21	3.70766	0.000218885	-5.57871	2.13327e-06	-4.47377	0.000276389
novel_mir_193	TTGGGCTTAAAACTATATGTTTA	23	-	-	-	-	-2.6437	1.06005e-07
novel_mir_195	AGAATATAGATCTTTTAGGAACA	23	-	-	-4.73072	0.000214406	3.57062	0.000494264
novel_mir_198	TGTGTGCTCGTCGCCTCCGGA	21	3.95559	6.77e-05	-	-	-	-
novel_mir_201	AAATGGATCATCTGGATGGAGA	22	3.51502	0.000470066	-	-	-	-
novel_mir_202	CGGAATATAAGAACCCGTTTCTT	23	-	-	-	-	-5.05873	2.88796e-05
novel_mir_203	TGACTCGTGTTTTTTGGAACCA	22	3.61455	0.000328644	4.83914	2.11683e-05	-	-
novel_mir_204	CTTCCGTTAAGAATCTCACTCTA	23	-	-	-6.65672	1.54984e-11	-	-
novel_mir_206	TTTTGTATGTTGAAGGTGTGT	21	-	-	-	-	-1.25138	0.000214491
novel_mir_207	TCAATGTTGGCTCAATTATGT	21	4.23122	1.51e-05	-	-	-	-
novel_mir_208	ATTGATCGCAGCGGTTGTCGCTA	23	-	-	-1.7873	0.000211532	-5.7957	3.73984e-07
novel_mir_209	GTGTTCTGATTGCTTGGCGTGTA	23	-	-	-1.28326	0.000667959	-	-
novel_mir_213	AAGTCTTAGATTAGTTAACTCTA	23	-	-	4.17617	0.000477087	-	-
novel_mir_214	AGAAAACTGTGTCACCAATGATA	23	-	-	-	-	3.69615	0.000314635
novel_mir_215	TGTGAAAAGGCTTAAGAGAATTA	23	5.93648	4.69e-14	-	-	-	-
novel_mir_216	CTTCCGCTAAGAATCTCATCCTA	23	6.09998	1.81e-15	-	-	-6.28113	5.14538e-09
novel_mir_220	TGGCATTGGTAGTAATGAGTGT	22	-	-	5.05064	5.68364e-06	4.28112	2.88796e-05
novel_mir_222	ACCGATGTTTTCTTGTAGTGACA	23	4.02959	4.74e-05	-5.10923	3.77727e-05	-4.47377	0.000276389
novel_mir_223	TACGGACGGGTGAGTTTACACTA	23	4.35152	7.41e-06	-	-	-	-
novel_mir_226	CCATTGGACGATATGAGGATG	21	3.4081	0.00069644	-	-	-	-
novel_mir_227	TATGTTTAGGGTCTAGGCGACT	22	3.70766	0.000218885	-	-	-	-
novel_mir_228	TAGGGCTGGGCGGGCTCGGGCTG	23	3.4081	0.00069644	-	-	-	-
novel_mir_229	AGGACGGAGTTCTTAACGGAATA	23	3.4081	0.00069644	-	-	-5.47377	3.33849e-06
novel_mir_230	CTTGTTTCGTCGGTATGTCGTCA	23	1.10976	0.000201011	-	-	-	-
novel_mir_234	TCGTTTTTTGTAGGTGCAGCA	21	5.93648	4.69e-14	6.6573	7.7393e-15	-	-
novel_mir_236	TTCACGTCGGGTTCAAACTCCC	22	4.02959	4.74e-05	-	-	-	-
novel_mir_238	TTGTTGATGAAGTGAGAGCCTC	22	-	-	-	-	-1.69616	0.000477301
novel_mir_239	TAAATCTAGATTAGTTAACTCT	22	3.87759	0.000103465	4.05064	0.000732788	-4.88881	6.04395e-05
novel_mir_240	TTGATGTTTTGGGTGTATGCACA	23	3.51502	0.000470066	-	-	3.43312	0.000738631
novel_mir_241	TTGTATATGTGTATGTAGGTG	21	3.70766	0.000218885	-4.99375	6.94371e-05	-6.28113	5.14538e-09
novel_mir_242	CCAGATGGTCTTGAGGGGAAATA	23	3.79512	0.000156135	-5.10923	3.77727e-05	4.81163	1.01464e-06
novel_mir_245	GATGTGGGTAGTCAAAGGACTC	22	-	-	-	-	3.43312	0.000738631
novel_mir_247	TTGACCTCGGTCGCCGGACACTG	23	4.56564	1.72e-06	-	-	-	-
novel_mir_249	ATCTATTCTATTAAAACATGAAC	23	-	-	-	-	-5.05873	2.88796e-05
novel_mir_251	AATTCTATTGGTTGGTGAACTT	22	-	-	4.67868	5.3321e-05	-	-
novel_mir_253	TTGGACTGAAGGTAGCTCCCT	21	3.61455	0.000328644	-	-	3.81163	0.000217005
novel_mir_254	TTTCGTTTTACTTTTTTCTGT	21	3.61455	0.000328644	-	-	-	-
novel_mir_258	TGTGAATGATGCGGGAGATGT	21	-	-	4.83914	2.11683e-05	-	-
novel_mir_260	CTTCCGTTAAGAACTCTACTCTA	23	3.4081	0.00069644	-5.40879	6.78481e-06	4.81163	1.01464e-06
novel_mir_261	ATTAGTTGGGGAATAAGTATG	21	-	-	-5.10923	3.77727e-05	-	-
novel_mir_262	CTAGACGTCTGGGCGCTACGCTT	23	-	-	-	-	3.43312	0.000738631
novel_mir_263	AGACTTCCGGCGCCAGAACGC	21	-1.58185	5.87e-05	-7.33952	5.77843e-17	4.50351	8.47975e-06
novel_mir_269	TTACATTTTTCGGCTAAGAGACA	23	3.61455	0.000328644	-	-	-	-
novel_mir_272	GCTTCAGGACTTCTTCAACGG	21	3.4081	0.00069644	-	-	-	-
novel_mir_275	GTTAAATCCGGATCTATTAAAGA	23	3.4081	0.00069644	-	-	-4.47377	0.000276389
novel_mir_276	ACAAATCCGTTGTAGTCTAGC	21	4.91711	8.2e-08	-6.53807	8.24995e-11	-	-
novel_mir_280	ATTGTTAACCTGAACTTGGTCCA	23	4.29262	1.07e-05	-	-	-	-
novel_mir_283	TTGGATCTCAGAATTATTAAACT	23	4.09998	3.19e-05	-	-	-	-
novel_mir_284	TCCTAGGCTTTTAGTATACTTTA	23	3.51502	0.000470066	-	-	-4.21074	0.000611699
novel_mir_285	AACGGATCTCTAGTTCTATCTTA	23	3.79512	0.000156135	-	-	-	-
novel_mir_286	GACGGATAACGACTCGGGTTGTT	23	-	-	-	-	-4.88881	6.04395e-05
novel_mir_287	TGGATTTAAATGTATGATGTTT	22	4.75205	3.69e-07	-	-	5.19865	3.69387e-08
novel_mir_288	TATCGAATCGTCTATGTAATCTT	23	-	-	-	-	-6.05873	4.1718e-08
novel_mir_289	TTCTGATTGCTTGACGTGTGGTT	23	3.51502	0.000470066	-4.40879	0.000709886	-1.47377	0.000118841
novel_mir_291	TTTAGGTCTAGGATTTGAGTTT	22	-	-	-5.31568	1.16975e-05	-4.69616	0.000127672
novel_mir_292	TTGTAGAATTTTGGGAAGGGC	21	-	-	-	-	1.31391	3.15528e-25
novel_mir_293	CTTCCGAGATAGGCTTACCGCA	22	3.70766	0.000218885	-	-	-	-
novel_mir_295	ATCCGCATTGGTGAACTCCAAG	22	-	-	-	-	-6.34824	2.57752e-09
novel_mir_296	TAATAAACAAAGCTGGACTAC	21	3.4081	0.00069644	-	-	-	-
novel_mir_300	ATCCGATTAGTACGATATTGTCT	23	-	-	-5.21614	2.11683e-05	4.91855	4.47504e-07
novel_mir_303	GTGTCTTCAGAACTCGTGGTTTG	23	4.46255	3.62e-06	-5.99375	6.25876e-08	-	-
novel_mir_308	TACACGTCTAGACTAATTTGGTT	23	4.23122	1.51e-05	-	-	-	-
novel_mir_309	CTGAGCCGTCCTATGAGATCCAT	23	4.56564	1.72e-06	-	-	-	-
novel_mir_311	GACTTTTCGACGACATTCTGATA	23	-	-	-	-	-4.69616	0.000127672
novel_mir_315	TCACCTGTAAACCCTAAGCTC	21	4.02959	4.74e-05	4.17617	0.000477087	4.35912	1.89343e-05
novel_mir_317	TTTGTGTCTGAGAGTATAACATA	23	3.4081	0.00069644	-	-	-	-
novel_mir_319	AATGAATGATTCTAGAGACAA	21	9.12762	5.14e-90	-	-	-	-
novel_mir_330	TAGCTTCCGACTCATCCATCCA	22	1.45898	1.08e-06	-	-	-	-
novel_mir_331	AGGATTTTAAGAACCGGTTCTTA	23	-	-	-	-	-1.20458	2.68427e-10
novel_mir_332	GACAGTCTGGATAGAAGGCCC	21	3.61455	0.000328644	-	-	-	-
novel_mir_333	TCGCGATCTTAGATCCTCTAA	21	-	-	-1.48036	3.07404e-207	-1.54148	9.14578e-220
novel_mir_336	TCTTGAATCTTTGAACATATA	21	-	-	-4.40879	0.000709886	-	-
novel_mir_338	TAGGTTTGTAAGGTTTAATTATA	23	3.51502	0.000470066	-	-	4.19865	4.15517e-05
novel_mir_339	CCGGTTCTTAAATTTTTTAGTTA	23	3.51502	0.000470066	-	-	-	-
novel_mir_340	TTTAGGATCTAGGATTTGGGTT	22	3.87759	0.000103465	-	-	-	-
novel_mir_341	TAGATTTTGTGGCTTTAGCTTTA	23	-	-	-1.10067	0.000674545	-7.67017	1.07565e-18
novel_mir_343	TGTGACTTGTGTTTTAGTATATA	23	4.16709	2.29e-05	-	-	3.57062	0.000494264
novel_mir_344	TGACTATAGGAGTTTAATGGATG	23	4.51502	2.37e-06	-5.31568	1.16975e-05	-5.88881	1.8313e-07
novel_mir_345	AAAGAATCTCGTCGGTGACCG	21	-2.29234	0.000110598	-	-	-	-
novel_mir_355	TACCGATGTTTTCTTGTAGTGTG	23	-	-	4.17617	0.000477087	-	-
novel_mir_358	TACGTGTCAGTGGGGTCTATATA	23	-	-	-	-	3.57062	0.000494264
novel_mir_359	ATCATTCGATTGTGGTAGTGTGC	23	4.23122	1.51e-05	-4.57871	0.000392039	-	-
novel_mir_361	ATCAGATTTTAGTTACCAATACA	23	4.66186	8.24e-07	-5.10923	3.77727e-05	-5.21074	1.43987e-05
novel_mir_363	CCTGCCTTCCATCAACTGAAT	21	-	-	-	-	-6.97627	6.88872e-13
novel_mir_364	AATTGTCAGAGACCTAGAGGTG	22	-1.92977	0.000159642	-	-	-5.7957	3.73984e-07
novel_mir_373	TCATCTCTGAACATCATCTTCTG	23	-	-	-	-	-5.05873	2.88796e-05
novel_mir_376	GAATGTTGTCTGGCTCGAGG	20	-1.15032	5.42e-11	-1.07437	5.81732e-06	-1.5103	0.000224238
novel_mir_379	AATGAATGATGCTAGAGACAAAT	23	-	-	-8.43116	2.27853e-31	-8.47377	7.14362e-29
novel_mir_380	CTTAAGGACCGGCTGGGACGTTA	23	-	-	-	-	-5.34824	7.18018e-06
novel_mir_382	GTGTCTTCAGAACTCTTCGTTTG	23	-	-	-	-	-5.7957	3.73984e-07
novel_mir_385	TACGGTCTCTTAGCCTTTAACTA	23	3.70766	0.000218885	-	-	-	-
novel_mir_386	TGTAGCGTCTTAGATTTGAATTA	23	3.95559	6.77e-05	-	-	3.57062	0.000494264
novel_mir_391	ATCCGATATAACCTGAATCCAA	22	-	-	-5.57871	2.13327e-06	-	-
novel_mir_393	TGGAGAGTAAATGACATTCAGA	22	-	-	4.59121	8.21089e-05	-	-
novel_mir_394	CGATTGGAGCCCGTACGAGCC	21	8.91711	4.2e-80	-	-	9.24562	7.37045e-80
novel_mir_400	GATTAACCCGGATTCTTAGGAT	22	3.4081	0.00069644	-	-	-	-
novel_mir_402	TATGACACATGCAGAGCCGTG	21	-	-	-	-	3.69615	0.000314635
novel_mir_403	CCGCGATTGGTTAGTTTTTAATT	23	3.51502	0.000470066	-	-	3.43312	0.000738631
novel_mir_404	ATTCCGATAAGAACCTCAGCTT	22	6.30757	1.62e-17	-6.8011	1.63002e-12	6.19865	3.793e-14
novel_mir_406	TGACGTGGCGGCCTGTGGAGAGA	23	3.4081	0.00069644	-	-	-5.21074	1.43987e-05
novel_mir_407	GATATTGTCCACTTTGAGCCTA	22	4.02959	4.74e-05	-5.93235	1.16895e-07	-6.6437	8.07628e-11
novel_mir_410	ATCTTGGTTTGATTAGAATGACA	23	5.79512	6.06e-13	-6.57871	4.7053e-11	-	-
novel_mir_411	ATCCGTTTAGAACTTTAGAGTT	22	4.16709	2.29e-05	-6.69419	8.80549e-12	-	-
novel_mir_414	TGAACCCTTGGATAAATCACA	21	4.4081	4.91e-06	-	-	-	-
novel_mir_417	GCAAGTTGACCTTGGCTCTGT	21	-	-	-1.6889	6.49589e-05	-1.25138	0.000909205
novel_mir_418	AATGTTTCATCCGGCTTTGACCA	23	-	-	-	-	3.81163	0.000217005
novel_mir_420	GATGATTCATCTGGATGCATGA	22	-	-	4.29165	0.000318071	-5.58925	1.58565e-06
novel_mir_421	TTCCTTGACGTGCTGCCACTAG	22	-	-	4.39857	0.000213717	-	-
novel_mir_424	TTTCTATTTGGAGTATGACGT	21	-	-	-	-	-6.69616	4.033e-11
novel_mir_427	GAGGACGTGGCTGCTTGAGGT	21	-	-	4.59121	8.21089e-05	4.81163	1.01464e-06
novel_mir_431	ATTTGATTTGTCCGATGTGGG	21	-5.46226	1.07e-05	-	-	-	-
novel_mir_432	TGTGAATTCTGTTTTAATATAT	22	-5.46226	1.07e-05	5.23507	1.452e-06	-	-
novel_mir_433	ATTATGATCTTACAACTATGATA	23	-	-	-	-	-4.88881	6.04395e-05
novel_mir_436	TGAACCCTTGAATAAATCATA	21	-6.19923	7.01e-08	-	-	1.3522	0.000101679
novel_mir_437	AATCAGACCGGAATAGAACAACC	23	-5.75177	2e-06	4.98353	8.83413e-06	-6.13674	2.08924e-08
novel_mir_439	TTTGAGTGCTACTTTGGGAACAA	23	-	-	4.76114	3.4538e-05	-	-
novel_mir_443	CTTCGACAATGGTACAACTT	20	-	-	4.4981	0.000129448	-	-
novel_mir_444	AGGATTGGAGCAATTTTACTCT	22	-	-	-	-	4.19865	4.15517e-05
novel_mir_447	ACATCTGTTAGGGATTCTTTG	21	-6.61427	9.96e-10	4.17617	0.000477087	-	-
novel_mir_448	TTTGATTTGTCCGATGTGGGA	21	-4.61427	0.000423133	-	-	-	-
novel_mir_457	GAGATTTTTGTTACTGTTAACTA	23	-	-	10.2601	6.04055e-113	-	-
novel_mir_461	GTTCAATAAAGCTGTGGGAAG	21	-	-	-	-	10.2379	6.70639e-137
novel_mir_462	GATTGGTTGGGCTGTAAGAAGTG	23	-	-	-	-	3.69615	0.000314635
novel_mir_464	ATAGAGTGAACCATTTGAGCA	21	-	-	6.56849	4.35083e-14	-	-
novel_mir_466	TTTCGGTCCAAGTGGTTTACATG	23	-	-	-	-	-8.13674	4.67101e-24
novel_mir_468	TTGACCGGGCTCGAATTGGTG	21	-	-	5.23507	1.452e-06	-	-
novel_mir_469	TTCGGACCAGGCTTCATTCCCC	22	-7.04723	3.27e-12	5.05064	5.68364e-06	-	-
novel_mir_471	TCCTCTAGATCTGTTCGTTTT	21	-5.75177	2e-06	4.4981	0.000129448	-	-
novel_mir_472	ATCCTCGGGACACAGATTACC	21	-7.24654	1.47e-13	-	-	-	-
novel_mir_473	ACATCATGCATCTCTGGAAAG	21	-	-	-	-	4.50351	8.47975e-06
novel_mir_477	ATTGTGTCTGATTGTGTAATAT	22	-	-	5.05064	5.68364e-06	-	-
novel_mir_480	TACGATCAGTCGCATGTTGCAT	22	-	-	-	-	-7.13674	4.83998e-14
novel_mir_482	AGTGGATTTCAGAGTGTTTTATG	23	-	-	4.76114	3.4538e-05	-	-
novel_mir_486	TAAGAACCCGTCTATTAACTTTT	23	-	-	4.17617	0.000477087	-	-
novel_mir_487	TTTCCTGGTCTGTCTTTGGTC	21	-	-	-	-	-2.00429	0.000266944
novel_mir_488	TTCTGATTGCTTGGCGTGTGGTG	23	-	-	-	-	-4.88881	6.04395e-05
novel_mir_491	TGGATATTTCAGATTACTTTGG	22	-	-	-	-	-4.47377	0.000276389
novel_mir_495	TTTCCGTTTGGCCGCCAAGACC	22	-5.46226	1.07e-05	-	-	-	-
novel_mir_496	TGGATCGAACCTGAAATGTGGTG	23	-	-	-	-	-7.31507	1.87192e-15
novel_mir_499	AATGCTGCAGCACATGAAGATG	22	-5.46226	1.07e-05	-	-	-	-
novel_mir_500	AGTTGCTAATTAACATGATCGTG	23	-	-	4.39857	0.000213717	-	-
novel_mir_501	TGATCACGACCCACAAGCTCC	21	-	-	1.24656	0.000132912	4.69615	2.40586e-06
novel_mir_503	CGTGGCTGCCTCCCTTGCTGG	21	-	-	4.29165	0.000318071	-	-
novel_mir_508	CCCGGTTTAGTTTACAGAGTCT	22	-	-	-	-	-5.21074	1.43987e-05
novel_mir_509	TTATGGCAATGGAATATTTATG	22	-	-	4.98353	8.83413e-06	-5.34824	7.18018e-06
novel_mir_511	ATGACGTGGCTGAATGATTGGTT	23	-	-	-	-	-1.29598	5.38846e-07
novel_mir_514	GCTTAGGGATTTAGAGTTTCGTA	23	-6.61427	9.96e-10	5.11477	3.69492e-06	-8.13674	4.67101e-24
novel_mir_515	AGGATCTTATCTTGACAAGTT	21	-5.99278	3.69e-07	4.98353	8.83413e-06	4.11119	6.04395e-05
novel_mir_521	CAGGGACAGAAGACCGACACGTG	23	-	-	5.17617	2.26535e-06	-	-
novel_mir_523	CTCGGCCGAGTCAACTCAGTG	21	-5.61427	4.67e-06	4.05064	0.000732788	-	-
novel_mir_525	GTGTCAATGTGTGTGTGAACATA	23	-	-	4.39857	0.000213717	-	-
novel_mir_527	GTGTAGATCCTTCTTATTCCTTA	23	-	-	-	-	-5.05873	2.88796e-05
novel_mir_528	AAAGGATTGAGCCGAGTTTAA	21	-	-	4.05064	0.000732788	-	-
novel_mir_529	ATAGAGGAAAATATAGAGATGTG	23	-5.09969	6.5e-05	-	-	-4.47377	0.000276389
novel_mir_530	CGGATCTCGGATATAAGTCTCAG	23	-	-	4.76114	3.4538e-05	-	-
novel_mir_532	TCTCTCTGACTCCATAATTAGG	22	-	-	6.63561	1.17609e-14	-	-
novel_mir_533	GCTGGAGTAGCTCAGTTGGT	20	-8.70173	7.32e-30	6.7205	2.1751e-15	-	-
novel_mir_534	AATCTTAGATAGTCGTGATGTCA	23	-5.8773	8.67e-07	-	-	-1.28474	0.000249886
novel_mir_535	TGATCAAGTTGTGACTCACAGG	22	-	-	4.05064	0.000732788	-	-
novel_mir_536	TTTAGGTCTAGGATTTGAGTT	21	-4.61427	0.000423133	4.39857	0.000213717	-	-
novel_mir_538	CCGTCTGTTTGAATTGAGTCTTA	23	-	-	5.05064	5.68364e-06	-6.13674	2.08924e-08
novel_mir_543	ACTAGATCCCGATATTGTATG	21	-	-	-	-	-5.05873	2.88796e-05
novel_mir_545	AACCGGTTATGCTCTTTTCAGC	22	-	-	4.39857	0.000213717	-	-
novel_mir_547	AGAACGAGTCAGCTCTGGTGG	21	-5.61427	4.67e-06	-	-	-	-
novel_mir_548	GTCAATTGGTGGTAGTAGTTC	21	-	-	-	-	-5.47377	3.33849e-06
novel_mir_549	TGGACTGGAGTAGTGAAAGGATG	23	-	-	4.59121	8.21089e-05	-5.88881	1.8313e-07
novel_mir_551	AATGATTGTAGAGAAGACATGTG	23	-	-	4.83914	2.11683e-05	-	-
novel_mir_555	TGATGTATGGTTTTGAGAGAT	21	-4.61427	0.000423133	-	-	-	-
novel_mir_556	ACCGATGTTTTCTTGTAGTGATG	23	-	-	4.05064	0.000732788	-	-
novel_mir_557	CCTGATTTTGGGCTTAGCTCTT	22	-	-	6.52195	1.01842e-13	6.65035	2.4838e-18
novel_mir_561	GGTGGCTCTCGGATCAGGAATCA	23	-	-	4.4981	0.000129448	-	-
novel_mir_563	ACCGATGTTTTCTTGTAGTGAC	22	-	-	4.17617	0.000477087	-	-
novel_mir_567	AACCGTCTCTTAACTTTTAAC	21	-	-	10.5352	8.32877e-131	-	-
novel_mir_568	AGGACCGGCCCTGAGATTTTGG	22	-	-	5.29165	9.59726e-07	5.19865	3.69387e-08
novel_mir_569	TCCTGCCTTCCATCAACTGAAT	22	-	-	6.78104	6.03929e-16	6.53746	3.53875e-17
novel_mir_571	CCGGTTCTTAGTTTTTTTGGTTA	23	-4.61427	0.000423133	-	-	-	-
novel_mir_572	GTGGATTGTTAATTACTGATGTG	23	-	-	4.17617	0.000477087	3.43312	0.000738631
novel_mir_573	TCTGGGTCTGATCTATATGGGTA	23	-	-	4.4981	0.000129448	3.43312	0.000738631
novel_mir_575	TCCAGATCTTTTGAATACAATTA	23	-	-	-	-	4.28112	2.88796e-05
novel_mir_579	AAACCGTCTGTTAACTTTTAACT	23	-	-	4.17617	0.000477087	-	-
novel_mir_583	TTAGCTTCGGTTAAGAGACGGTT	23	-4.61427	0.000423133	4.83914	2.11683e-05	-	-
novel_mir_585	TTGGTCTATTCTCAGCTTTAT	21	-6.61427	9.96e-10	4.05064	0.000732788	-6.21074	1.04191e-08
novel_mir_592	ACCCGAATCTAAAAACTCCAGTT	23	-	-	4.39857	0.000213717	-	-
novel_mir_596	AATCTTATTGGCTGGTGAACCTA	23	-	-	-	-	4.57062	5.68725e-06
novel_mir_597	TCTTTTAACTAGATGCTCTTC	21	-	-	4.17617	0.000477087	-	-
novel_mir_601	GGTGTTATTGGGCTTTTGGGCT	22	-	-	5.05064	5.68364e-06	-	-
novel_mir_602	TGGGCCGATTAAGAAATCAGATT	23	-	-	5.11477	3.69492e-06	-	-
novel_mir_604	AACAGATTGATTAGACGGAGTT	22	-	-	-	-	3.81163	0.000217005
novel_mir_605	TGCTCACGGCTCTTTCTGTCAG	22	-5.46226	1.07e-05	-6.76634	2.84917e-12	6.95668	8.20094e-22
novel_mir_610	ATGAGAATGTTGGACCGGCACTG	23	-	-	-	-	3.43312	0.000738631
novel_mir_612	TCGACCTGTCAGAGATTTGAGAC	23	-	-	-	-	3.57062	0.000494264
novel_mir_617	CAAGTCTGGCAGTTTAATTCTC	22	-	-	-	-	3.69615	0.000314635
novel_mir_620	AATCGGTCATATCTAACTTGTTA	23	-	-	-	-	3.43312	0.000738631
novel_mir_625	AACCGTCTTTTAACTTTTAACTA	23	-	-	-8.08121	8.90225e-26	7.23013	1.6548e-25
novel_mir_627	GTGTTTCCTCGGAATTTTCTCGG	23	-	-	-	-	3.43312	0.000738631
novel_mir_628	TTTAGATCTAGTGTTGTGATG	21	-6.09969	1.65e-07	-	-	-	-
novel_mir_629	AGTAGTGCACAGAGATTTAAGAC	23	-	-	-	-	3.69615	0.000314635
novel_mir_631	AGGGCGTTTAAAGATTTAAGGA	22	-	-	-	-	3.43312	0.000738631
novel_mir_639	GACGCTTTAGGATTATGCACATA	23	-	-	-	-	3.81163	0.000217005
novel_mir_640	ACGATTTTACTATGGTTACTCTA	23	-	-	-	-	3.57062	0.000494264
novel_mir_641	GAGGATATGTTACTTTTAGTATT	23	-	-	-	-	3.57062	0.000494264
novel_mir_644	CAGTAGATCTTTAAAATAATTTA	23	-	-	-5.31568	1.16975e-05	4.01808	9.55734e-05
novel_mir_650	GCAAGGATCTGATCGCAATGATA	23	-	-	-	-	4.01808	9.55734e-05
novel_mir_654	TTTCGTTCTTGTGGGAAGCATA	22	-	-	-	-	4.19865	4.15517e-05
novel_mir_656	ATCAAAGTCGTTGTAGTATAGT	22	-	-	-	-	4.01808	9.55734e-05
novel_mir_657	TGGATATGCCGCCTCGACCTCG	22	-	-	-	-	4.01808	9.55734e-05
novel_mir_658	AATCTTATTGGTCGGTGAACTTA	23	-	-	-4.57871	0.000392039	-3.02631	2.35157e-07
novel_mir_659	GAATGATTCTAGAGACAAATTG	22	-10.4421	3.16e-76	-8.43116	2.27853e-31	-	-
novel_mir_661	CAATGTATGACTCTATAATAGA	22	-	-	-	-	3.43312	0.000738631
novel_mir_663	GTTGCTATGGATCTTGAATTCTT	23	-	-	-	-	3.57062	0.000494264
novel_mir_664	GTTATTCTATTCCACCTCTTAG	22	-	-	-	-	3.69615	0.000314635
novel_mir_667	CAGGTCTGGAGTTGCATTGGATA	23	-	-	-4.73072	0.000214406	3.91855	0.000136649
novel_mir_671	TATGGTCTTTTAGCTTTTAACTA	23	-	-	-	-	6.69615	8.38495e-19
novel_mir_672	CCAGGTCTGAGGTTCGAACCTTA	23	-	-	-	-	3.57062	0.000494264
novel_mir_674	TGTGTTCTCAGGTCACCCCTT	21	-	-	-	-	5.69615	1.1925e-10
novel_mir_677	TTTTCGGCTAAGAAACAGTTCTT	23	-	-	-	-	3.43312	0.000738631
novel_mir_678	CTCCGTCGAAGTTTGAATCCTC	22	-	-	-4.57871	0.000392039	-	-
novel_mir_679	ACTAGAGTCGGTGTCCGCGCT	21	-	-	-	-	4.43312	1.34445e-05
novel_mir_680	TCTTCCATGTTTTGTTCCTCTTA	23	-	-	-	-	3.81163	0.000217005
novel_mir_684	ATTCTGTATCTCACTCCATAATG	23	-	-	-	-	3.69615	0.000314635
novel_mir_685	TTGAATCTGTGTGAACCCCCAT	22	-	-	-	-	3.69615	0.000314635
novel_mir_686	TAAAAATGATTTCTGCGAACGC	22	-	-	-	-	4.01808	9.55734e-05
novel_mir_687	GCAGCACCATTAAGATTCAC	20	-	-	-7.38607	2.09706e-17	7.24047	1.20343e-25
novel_mir_690	TCGTAGTCGGTCTTGTTTACT	21	-	-	-5.10923	3.77727e-05	-	-
novel_mir_691	GGGTCGATATGAGAACACATG	21	-12.8987	2.56e-268	-	-	-	-
novel_mir_694	TCATGGTCTGTTTGTCTTTATA	22	-	-	-	-	3.43312	0.000738631
novel_mir_697	GACGATTTGTGACACCCAGGCAT	23	-	-	-7.31568	9.62797e-17	6.21972	2.56892e-14
novel_mir_704	TGAAAGTGACTTATTGTGATATA	23	-	-	-	-	4.01808	9.55734e-05
novel_mir_705	TACCGATGTTTTCTTGTAGTGAA	23	-	-	-	-	3.81163	0.000217005
novel_mir_706	AATGTATGTCTGTATAATAGAGT	23	-	-	-4.73072	0.000214406	-	-
novel_mir_707	AACTTGATTTTGGGCTATGCTTA	23	-	-	-	-	3.69615	0.000314635
novel_mir_711	TGCCAGACTTGAGAATTAAGCTA	23	-	-	-	-	3.69615	0.000314635
novel_mir_712	GAAGACTGTAGTGGGTTATCCCA	23	-	-	-	-	3.43312	0.000738631
novel_mir_714	TACGTCTCTTAGCTTTTAACT	21	-	-	-	-	4.28112	2.88796e-05
novel_mir_717	TTATGGAGGTTTTTATGGACGA	22	-	-	-	-	6.13356	1.25035e-13
novel_mir_718	ACCGGTTCTTAGTTTTTTTT	20	-	-	-5.40879	6.78481e-06	-	-
novel_mir_719	GTGACTTTTGACCTTGAGTGATA	23	-	-	-7.73072	3.7409e-21	6.37798	1.12271e-15
novel_mir_721	CGAACCCGGATTATTGAGATATA	23	-	-	-5.31568	1.16975e-05	3.91855	0.000136649
novel_mir_723	ATTGATGAATCGACGGGTTGTTA	23	-	-	-	-	4.19865	4.15517e-05
novel_mir_724	AATCATGGTCTAAGACTCTTCTT	23	-	-	-4.99375	6.94371e-05	-2.34824	3.4247e-06
novel_mir_725	ATTCTAGGTCACTTCTTGCTCT	22	-	-	-	-	3.81163	0.000217005
novel_mir_727	CGAATCTGGATAGTAAAATCT	21	-	-	-	-	3.69615	0.000314635
novel_mir_729	TAGGATTTAGGCTTTAGGGTTTA	23	-	-	-	-	3.91855	0.000136649
novel_mir_731	TAGATGAGAATGTGACGCATG	21	-	-	-	-	5.06539	1.30513e-07
novel_mir_732	TGGACCATCTGGATGCATCTTTC	23	-	-	-	-	-1.83222	1.47e-05
novel_mir_735	AGACTGTATCTTATATTATGCTA	23	-	-	-	-	3.57062	0.000494264
novel_mir_736	AGACGGCGTTAACTATGTTTAAC	23	-	-	-	-	3.43312	0.000738631
novel_mir_737	GGTAAGGGGAAGGGCTTGGGA	21	-	-	-	-	5.28112	1.6581e-08
novel_mir_739	AGGGTTTAGAATTAAAGGGTG	21	-	-	-4.99375	6.94371e-05	3.57062	0.000494264
novel_mir_740	GATCTGTAAATATTGTTGAAAC	22	-5.61427	4.67e-06	-	-	5.35912	7.13312e-09
novel_mir_741	AACACGATCGAGGCGTTTTGCTT	23	-6.09969	1.65e-07	-	-	-1.21074	0.000162448
novel_mir_744	AAAACGATGGAATTGACAATGAC	23	-5.29234	2.65e-05	-	-	-	-
novel_mir_746	GAGGGTGGGATTTTAGTTAGATA	23	-	-	-	-	3.43312	0.000738631
novel_mir_747	TTGCTCTAATGGTTCACTCTAT	22	-	-	-	-	3.43312	0.000738631
novel_mir_749	CGATTAATCGGGTTGTTGGCCG	22	-5.61427	4.67e-06	-5.31568	1.16975e-05	-2.72531	1.8313e-07
novel_mir_750	CGGAGAGAGAATGTGAAAGCC	21	-	-	-	-	3.81163	0.000217005
novel_mir_752	AAAGATTTTTGTTACTGTTAACC	23	-	-	-	-	3.69615	0.000314635
novel_mir_753	ATCTGTCGACTCATTCATCCA	21	-	-	-6.05264	3.36642e-08	-1.66642	0.000837651
novel_mir_755	ACTCTATATTTCACTCTATTA	21	-	-	-	-	6.58693	1.12078e-17
novel_mir_758	CACCACTAGACTAAAGAGACTTT	23	-	-	-	-	4.19865	4.15517e-05
novel_mir_761	TCCGTCGTAGTCTAGCTGGTTAG	23	-12.3091	9.69e-200	-	-	-	-
novel_mir_765	TGATTTGTAGTTCGATGTAACTT	23	-	-	-	-	3.91855	0.000136649
novel_mir_768	TGTGGGGTGAATAGGACAAAACT	23	-	-	-	-	3.57062	0.000494264
novel_mir_770	AATCTTATTGGTTGGTGAACTTA	23	-5.99278	3.69e-07	-6.53807	8.24995e-11	-	-
novel_mir_772	AACGGGTCTTGTAAGGTGGTACA	23	-	-	-	-	3.69615	0.000314635
novel_mir_775	TTGGTGATTAGTCTTTGGGCCTA	23	-	-	-	-	5.19865	3.69387e-08
novel_mir_777	TAAGGAATGCTCCAACTCAACT	22	-	-	-	-	3.43312	0.000738631
novel_mir_788	TTGGTTCTGTTCTGTTCTTGAC	22	-	-	-	-	3.43312	0.000738631
novel_mir_789	CGACGAACTGGTATGTGAAGATT	23	-	-	-4.40879	0.000709886	3.43312	0.000738631
novel_mir_795	AGTGACTTGTGCTTTGGTATATA	23	-	-	-	-	3.91855	0.000136649
novel_mir_796	TCCAGACTTGAAAGGCTCTTTTC	23	-	-	-	-	3.57062	0.000494264
novel_mir_797	TGGACCGATCATCTGTTACGA	21	-	-	-	-	3.43312	0.000738631
novel_mir_799	TAGGTGATTTGTGCTTTAGTAT	22	-	-	-	-	3.69615	0.000314635
novel_mir_800	AATAGATCTCAAAAACTAAAATG	23	-	-	-4.73072	0.000214406	-	-
novel_mir_802	TAAGTGTAGATTAGTTAACCCTA	23	-	-	-	-	3.43312	0.000738631
novel_mir_804	TGTGACTTTTGACTTGAATGCTA	23	-	-	-	-	4.35912	1.89343e-05
novel_mir_807	CTAAGAACTCCGGGTTAATCATA	23	-4.8773	0.000161612	-	-	3.43312	0.000738631
novel_mir_808	TTGTGCGGATCGAGATCTAGTTA	23	-	-	-5.65672	1.20498e-06	-2.37423	2.90593e-07
novel_mir_809	GTCGAATCGTCTGTGTAATCATT	23	-	-	-	-	3.57062	0.000494264
novel_mir_810	AGTGTTTAAAGTGCGAGAATGTG	23	-	-	-	-	4.50351	8.47975e-06
novel_mir_812	GAAGATCTAATGGTTGAGAAACT	23	-	-	-	-	4.11119	6.04395e-05
novel_mir_815	ATTTCCGAGGACTTGTTTCGTCA	23	-	-	-	-	5.06539	1.30513e-07
novel_mir_816	TCAAGGTTGTGACTTCTGTTTTG	23	-	-	-	-	4.01808	9.55734e-05
novel_mir_817	AAGGACGGATCTTGGCGCATG	21	-	-	-4.99375	6.94371e-05	-	-
novel_mir_822	GTAGGGTCCCTTAACTTTTAACT	23	-	-	-	-	3.43312	0.000738631
novel_mir_823	GTAAATATGGATTTAGAATGGTG	23	-	-	-4.40879	0.000709886	-	-
novel_mir_827	TTTATATCGCAGTGTCAGACGT	22	-	-	-	-	4.75505	1.58565e-06
novel_mir_828	AACCTACCGGGCTAAAATTCGTT	23	-	-	-	-	3.69615	0.000314635
novel_mir_833	ACCGGTTCTTAGCATTTTTAGTT	23	-	-	-	-	5.66578	1.78882e-10
novel_mir_834	ACCCTTGGATAAACCCTGAACT	22	-	-	-	-	-2.12585	2.05417e-07
novel_mir_836	CGCGGATCTTAACCTAGTGTATA	23	-	-	-	-	3.91855	0.000136649
novel_mir_837	CGCTGCCGTCGGTTCCTGCGTC	22	-4.8773	0.000161612	-	-	-	-
novel_mir_838	CTTGATGTGGTAGTGAATGCT	21	-4.8773	0.000161612	-4.73072	0.000214406	-4.69616	0.000127672
novel_mir_839	CTAGATTTCGTCGTTTGTATG	21	-4.8773	0.000161612	-4.73072	0.000214406	-6.28113	5.14538e-09
novel_mir_840	ACGGGCGAGATATATTTTATTT	22	-5.09969	6.5e-05	-	-	-	-
novel_mir_841	ATACTCTATATTTTACTCTAT	21	-9.49201	5.87e-46	-8.33952	8.41948e-30	-7.58925	6.65821e-18
novel_mir_842	AAATGTGCTGCAATATCTCTGC	22	-5.75177	2e-06	-	-	-	-
novel_mir_843	ATGAGATCTATGTTCGATGAT	21	-5.46226	1.07e-05	-	-	-	-
novel_mir_844	ATATTCCGTTAAGAACTTCACC	22	-7.29234	6.74e-14	-	-	-	-
novel_mir_845	TATTTTTGTGACTTTGAGCCTTA	23	-5.8773	8.67e-07	-	-	-5.88881	1.8313e-07
novel_mir_846	TTGTCCTGATTTATGAATGCC	21	-5.75177	2e-06	-	-	-	-
novel_mir_847	CGGACCGACCGTCGGATGAGATG	23	-4.8773	0.000161612	-	-	-	-
novel_mir_848	CGAAACTACTTAGATCGCTGT	21	-5.46226	1.07e-05	-	-	-	-
novel_mir_849	GATCCTGAACTTTGGTTATTTCA	23	-4.8773	0.000161612	-	-	-	-
novel_mir_850	CTGTTGCTTCTCCGATCTCCA	21	-5.09969	6.5e-05	-4.40879	0.000709886	-	-
novel_mir_851	CGAAGGCTAGGGGTTTGTTCT	21	-6.46226	5.54e-09	-	-	-	-
novel_mir_852	TAGCTTCCGACTCATTCATCC	21	-5.61427	4.67e-06	-	-	-	-
novel_mir_853	AAGGGCGGTGGTATTATGATATA	23	-5.61427	4.67e-06	-5.31568	1.16975e-05	-	-
novel_mir_854	AAAACCGAACTGATATCTAGATT	23	-6.8159	8.91e-11	-5.73072	6.74703e-07	-	-
novel_mir_855	ACGTGGATAGCTTAGGAGAGAGA	23	-5.29234	2.65e-05	-	-	-	-
novel_mir_856	AACTGTCTCTTAATTTTTAACT	22	-5.75177	2e-06	-	-	-	-
novel_mir_857	TTAGGATCTAGGATTTGGGTTT	22	-6.19923	7.01e-08	-	-	-	-
novel_mir_858	CTACGTGGACACTCTATCTGAGG	23	-5.29234	2.65e-05	-	-	-	-
novel_mir_859	CTATGATCTTTACTGTTGTTTTA	23	-5.99278	3.69e-07	-5.10923	3.77727e-05	-	-
novel_mir_860	TTTTCGAATCTAGATCTGTTCT	22	-5.29234	2.65e-05	-	-	-	-
novel_mir_861	AAGAGACTGAGGTTAATCATGGT	23	-5.29234	2.65e-05	-	-	-	-
novel_mir_862	TACTCTAAACTCTATTTTAAAAT	23	-5.8773	8.67e-07	-	-	-	-
novel_mir_863	TGGACTACTATATATTATGGG	21	-5.75177	2e-06	-5.31568	1.16975e-05	-6.05873	4.1718e-08
novel_mir_864	ATATAAGTAGATATTGAGATGTG	23	-5.29234	2.65e-05	-	-	-	-
novel_mir_865	AGGGTCTGACTGGTTTAACCGC	22	-7.46226	3.39e-15	-	-	-	-
novel_mir_866	ACGTGTCAGTGGGGTCCGCAAAC	23	-4.8773	0.000161612	-	-	-	-
novel_mir_867	AAACGGTTCTTAGCTTTTAACTA	23	-5.61427	4.67e-06	-	-	-	-
novel_mir_868	ATAGAGTGAACCATTAGAGC	20	-5.8773	8.67e-07	-	-	-	-
novel_mir_869	CCAGATCTGCGGTTGAACCGGT	22	-6.29234	3.03e-08	-	-	-7.24636	6.80077e-15
novel_mir_870	GCAAGTAGACTTTGGCTCTGT	21	-5.99278	3.69e-07	-	-	-5.21074	1.43987e-05
novel_mir_871	TTTATATCTGTCATCTTTCGC	21	-5.29234	2.65e-05	-	-	-	-
novel_mir_872	ATCAAGTTGTTGTAGTATAGTG	22	-6.3798	1.29e-08	-5.73072	6.74703e-07	-	-
novel_mir_873	AAAGGAATCCATTGAATGAGC	21	-9.8159	1.17e-54	-9.37457	7.48609e-53	-10.3151	7.65083e-78
novel_mir_874	AAAAGATTGTGTATAGAATTACT	23	-5.09969	6.5e-05	-	-	-	-
novel_mir_875	AAACATGATTAGAGAGCTAGATA	23	-5.46226	1.07e-05	-	-	-	-
novel_mir_876	CGGCTAAAATGCTTTGGGCGTG	22	-4.61427	0.000423133	-	-	-	-
novel_mir_877	TCAGTAGATCTTTAAAATAATTT	23	-5.09969	6.5e-05	-	-	-	-
novel_mir_878	GTTTGCGGTTGCGGGCGGTTGCA	23	-5.46226	1.07e-05	-	-	-	-
novel_mir_879	AACGTGAGAGCTCCATTGCAAA	22	-6.3798	1.29e-08	-	-	-5.58925	1.58565e-06
novel_mir_880	TCCGGTTTGAGTCTTTGGATCC	22	-4.8773	0.000161612	-	-	-	-
novel_mir_881	TGGAACTGAGAGGCACGAGTC	21	-5.46226	1.07e-05	-	-	-	-
novel_mir_882	ATGAAATCTTATTGGCTGGTG	21	-5.46226	1.07e-05	-	-	-	-
novel_mir_883	AATAGAATAGCCGTTTGACGT	21	-4.61427	0.000423133	-	-	-	-
novel_mir_884	ATCCGATAGAACCTGAAACATT	22	-6.09969	1.65e-07	-	-	-6.74679	1.9981e-11
novel_mir_885	CGATTCTTAATTTTTAACTG	20	-8.19923	9.53e-23	-	-	-	-
novel_mir_886	AAAACGATAGAAATGACAATGAC	23	-5.8773	8.67e-07	-	-	-5.58925	1.58565e-06
novel_mir_887	CGTCACCGTCGGTCCAGTCCG	21	-5.29234	2.65e-05	-	-	-	-
novel_mir_888	TTATGGAGGTTTTTATGGACG	21	-7.15032	6.9e-13	-	-	-	-
novel_mir_889	TTGGAACTCTTACAATATGTA	21	-4.61427	0.000423133	-	-	-	-
novel_mir_890	TTCAAAATCTGTGCCTCTGCCC	22	-5.09969	6.5e-05	-	-	-	-
novel_mir_891	TCTCCACGCGTTGGCTCCTGG	21	-5.09969	6.5e-05	-	-	-	-
novel_mir_892	CGTGATCCTGACTTAATAGAATA	23	-5.99278	3.69e-07	-	-	-	-
novel_mir_893	TTGGTTTAGGGTCTAGGATTT	21	-5.46226	1.07e-05	-	-	-	-
novel_mir_894	CTCTCTCCGGATATGCAAATGG	22	-5.29234	2.65e-05	-	-	-	-
novel_mir_895	ATTAGAGAAATACTGTAGATTTG	23	-4.61427	0.000423133	-	-	-	-
novel_mir_896	CTTAAGGATCGGTTGCAAAAACT	23	-4.8773	0.000161612	-	-	-	-
novel_mir_897	TTAATAGATCCGGATTTAACCC	22	-7.09969	1.5e-12	-	-	-	-
novel_mir_898	TAGGAAAAGAAATCAATTGAG	21	-5.29234	2.65e-05	-	-	-	-
novel_mir_899	ATTCCGGTTTGGTTACTTAGACT	23	-6.68466	4.63e-10	-	-	-	-
novel_mir_900	CCATTGGACTTATAGATAATATA	23	-4.8773	0.000161612	-	-	-	-
novel_mir_901	TATCTCGGACGACTTTCTTGT	21	-4.8773	0.000161612	-4.73072	0.000214406	-4.88881	6.04395e-05
novel_mir_902	TTTAGGTCTAGGATTTGTGTTT	22	-5.46226	1.07e-05	-	-	-	-
novel_mir_903	AACTGATCTAGACTTAGGGTTT	22	-6.61427	9.96e-10	-	-	-	-
novel_mir_904	ATGACGGTGTAATTTTCTATATA	23	-5.61427	4.67e-06	-	-	-	-
novel_mir_905	TTCAGTTCTCCGTAGTTTCTATA	23	-5.46226	1.07e-05	-	-	-	-
novel_mir_906	GTTGTGCGGATCAAGATCTAGTT	23	-6.29234	3.03e-08	-	-	-	-
novel_mir_907	ATGATTAACTCCGGTCTCTTAGC	23	-5.8773	8.67e-07	-	-	-	-
novel_mir_908	TTGCGATGATGAGAATTTTA	20	-6.29234	3.03e-08	-	-	-	-
novel_mir_909	GGGTCCTTAGCTCAGTGGTAG	21	-5.61427	4.67e-06	-	-	-	-
novel_mir_910	AGAGCCGGTTCTTAACTTTTTTT	23	-4.8773	0.000161612	-	-	-	-
novel_mir_911	AAGAACCGATCCGAACCCGAACC	23	-5.8773	8.67e-07	-	-	-	-
novel_mir_912	TGCAAAACTAACCTCTGACGACT	23	-5.29234	2.65e-05	-	-	-	-
novel_mir_913	AAAAGACTGTATCTTATATTAC	22	-5.75177	2e-06	-	-	-	-
novel_mir_914	AAGGGTTAGAATTTTGAGAGTG	22	-4.8773	0.000161612	-	-	-	-
novel_mir_915	CAGATTCGGAGTCCATTTGAGC	22	-5.46226	1.07e-05	-	-	-	-
novel_mir_916	AGTGGGGTAGTTGAGCGTGGC	21	-5.09969	6.5e-05	-	-	-	-
novel_mir_917	ATTGACTGTAGAGAAGATACGTG	23	-5.61427	4.67e-06	-	-	-	-
novel_mir_918	CGACCGGTACTGTTTATTTTACA	23	-5.61427	4.67e-06	-4.86822	0.000129055	-	-
novel_mir_919	TAGACTCTGTAAATTATTTTC	21	-5.09969	6.5e-05	-4.99375	6.94371e-05	-	-
novel_mir_920	AACGTGAGAGCTCGATTCTAAA	22	-8.09969	1.53e-21	-8.47488	4.12841e-32	-8.7957	2.13499e-34
novel_mir_921	AGCTGGACGACTTATTAGACGA	22	-8.24654	2.48e-23	-	-	-	-
novel_mir_922	CTATTATAAAGAGTTGGATTTGC	23	-4.8773	0.000161612	-	-	-	-
novel_mir_923	CATCACGACTTCGAACCCCGG	21	-6.61427	9.96e-10	-5.49625	3.86254e-06	-5.69616	7.56721e-07
novel_mir_924	TCCGATCGTCTCTACCCGAGTCA	23	-5.8773	8.67e-07	-	-	-	-
novel_mir_925	AATATGGGTCTAGTTCAATGTCT	23	-5.61427	4.67e-06	-	-	-	-
novel_mir_926	AATGAATGATTCTAGAGACA	20	-10.4421	3.16e-76	-	-	-	-
novel_mir_927	TCGGGTCGGATTTAGTAAATC	21	-4.61427	0.000423133	-	-	-	-
novel_mir_928	AGGACTTCTGATATTTTTGGCA	22	-5.75177	2e-06	-	-	-	-
novel_mir_929	TTCTGATTGCTTGACGTGTA	20	-5.61427	4.67e-06	-	-	-	-
novel_mir_930	TGATCTCTGGATATGTCATGCG	22	-9.75177	7.73e-53	-9.74864	8.65805e-65	-10.4006	2.28583e-81
novel_mir_931	CATTTCAGTCTTGGCAGTGTTCA	23	-6.09969	1.65e-07	-6.16368	1.03307e-08	-6.58925	1.60643e-10
novel_mir_932	TCAATGTAGAAGACTTGCCTA	21	-5.09969	6.5e-05	-	-	-	-
novel_mir_933	TTTCGGCTAAGAGACAGGTTCTT	23	-5.61427	4.67e-06	-	-	-	-
novel_mir_934	CACGGTCTCTTTGTTTGAATATA	23	-6.19923	7.01e-08	-	-	-	-
novel_mir_935	AGAGGTGGATTGGAGATGGT	20	-5.75177	2e-06	-	-	-	-
novel_mir_936	TACCGGTAAATCTTTAGTTTGA	22	-5.46226	1.07e-05	-	-	-	-
novel_mir_937	TCAGCGTTTTGTGGGCTCCACTT	23	-4.8773	0.000161612	-5.31568	1.16975e-05	-	-
novel_mir_938	GTTGTGCGGGTCAAGATCTAGTT	23	-6.19923	7.01e-08	-	-	-	-
novel_mir_939	TGTGTAAGTATATATGAGATC	21	-4.61427	0.000423133	-	-	-	-
novel_mir_940	CAACTGTGGCTCTAAAAATTTAG	23	-5.99278	3.69e-07	-	-	-	-
novel_mir_941	TTTGGAGATCTTATCGGAAGTTA	23	-5.46226	1.07e-05	-	-	-	-
novel_mir_942	TGGGTCTGAGATTGTCTTGTC	21	-4.8773	0.000161612	-	-	-	-
novel_mir_943	TTTGACTGTTATCGCATTTGGT	22	-5.09969	6.5e-05	-	-	-	-
novel_mir_944	GTGGCGATCCGCGATTGGTTGAT	23	-6.19923	7.01e-08	-	-	-	-
novel_mir_945	AATGGCGGACAGCCTGCACGTGG	23	-5.99278	3.69e-07	-	-	-	-
novel_mir_946	ATCCGATAGAACCTGAAACATTC	23	-8.40086	2.5e-25	-	-	-	-
novel_mir_947	TTAATTGGCTCTGAATATTTCTG	23	-6.46226	5.54e-09	-6.57871	4.7053e-11	-7.34824	1.02525e-15
novel_mir_948	CGGTCTGGTCCGGTATGGAATG	22	-4.61427	0.000423133	-	-	-	-
novel_mir_949	ATCCGATTAGTACGATATTGTTC	23	-7.64989	7.93e-17	-	-	-	-
novel_mir_950	AATCAACGACTTTATGACGTGGC	23	-5.75177	2e-06	-	-	-	-
novel_mir_951	TCTGTGGGTAAAGTAGGCCTC	21	-5.29234	2.65e-05	-	-	-6.05873	4.1718e-08
novel_mir_952	ATGGCCGGCCCTGAGATTTTGG	22	-4.8773	0.000161612	-	-	-	-
novel_mir_953	AATCCTATTGGTCGGTGAACCTA	23	-5.29234	2.65e-05	-	-	-	-
novel_mir_954	TTTCTCGATCTTGCCTTTGTT	21	-4.61427	0.000423133	-	-	-	-
novel_mir_955	GGTAAAGGACTTACAGCTGTG	21	-8.24654	2.48e-23	-7.99375	1.55089e-24	-	-
novel_mir_956	CCGTACTGTTTTTATGTTATACA	23	-5.46226	1.07e-05	-	-	-	-
novel_mir_957	AAAAGGATGATACAACTGCAGA	22	-6.46226	5.54e-09	-	-	-	-
novel_mir_958	TGACTCACTGAGTTGACTCGG	21	-4.61427	0.000423133	-	-	-	-
novel_mir_959	TTAAGGATTTTGATTTTGTTTCA	23	-7.42162	7.19e-15	-	-	-	-
novel_mir_960	TAATTATACGAATACTGACGGT	22	-5.46226	1.07e-05	-	-	-	-
novel_mir_961	AGACGATTCAGACGACTTACTG	22	-5.75177	2e-06	-	-	-	-
novel_mir_962	GGTGTTATTGGGCTTTTGGGC	21	-5.99278	3.69e-07	-5.86822	2.13434e-07	-7.05873	1.79639e-13
novel_mir_963	CACGTCTGCATGGGTGTCACA	21	-5.09969	6.5e-05	-	-	-	-
novel_mir_964	AATGACATGTGGCTACAAAAAGA	23	-6.09969	1.65e-07	-	-	-	-
novel_mir_965	TCGACTGGTCTTTATTGGGAC	21	-	-	-4.40879	0.000709886	-5.05873	2.88796e-05
novel_mir_966	AACGGTTGACTATTTTGTTCTC	22	-	-	-5.21614	2.11683e-05	-	-
novel_mir_967	TGATTTAATTAGTTTTGGGCTT	22	-	-	-4.57871	0.000392039	-	-
novel_mir_968	AGGTCACCTTAGAGTTTTGAAGT	23	-	-	-4.57871	0.000392039	-	-
novel_mir_969	TCCGATCCTCGAATCAAATCTG	22	-	-	-	-	-5.47377	3.33849e-06
novel_mir_972	CCAGTCTCGCTGAAGAACGTG	21	-	-	-4.40879	0.000709886	-6.05873	4.1718e-08
novel_mir_974	AAGTGACTCTGAAAGTGGTGATG	23	-	-	-4.99375	6.94371e-05	-	-
novel_mir_975	TCACTAAGTGGCAAAAGACTCTT	23	-	-	-5.40879	6.78481e-06	-	-
novel_mir_977	CTTGTGCTAAGGACTCCAATGAG	23	-	-	-6.40879	4.92756e-10	-	-
novel_mir_978	GTGGCATGCTTAGAAATCTTCTA	23	-	-	-4.40879	0.000709886	-	-
novel_mir_979	CTTAGATCTCTGTCTCATCTT	21	-	-	-4.73072	0.000214406	-6.34824	2.57752e-09
novel_mir_980	TCACGCTTGGTTAAGAGAAACTA	23	-	-	-5.65672	1.20498e-06	-	-
novel_mir_981	ATCCGGATCTGTAAGTTTTATTA	23	-	-	-5.65672	1.20498e-06	-	-
novel_mir_985	CGTATGGTCTTAGAAAGTATCTA	23	-	-	-7.24168	4.74657e-16	-	-
novel_mir_986	ATGGTTTTGGAACTAGAAGAGTG	23	-	-	-4.57871	0.000392039	-	-
novel_mir_987	GAGTGAGCGTCGAGTATATTTGT	23	-	-	-4.73072	0.000214406	-	-
novel_mir_988	TGCTCTAATGGTGTTACTCTATA	23	-	-	-4.73072	0.000214406	-	-
novel_mir_990	ATTATAAATTAGTTGTGGACGTG	23	-	-	-4.73072	0.000214406	-	-
novel_mir_992	TTCTGATTGCTTGATGTGTGGT	22	-	-	-4.57871	0.000392039	-	-
novel_mir_993	CCCTTCCGCGACGACTTTCGGC	22	-	-	-5.21614	2.11683e-05	-	-
novel_mir_994	GCAGATGATGTGAGCTGAGCA	21	-	-	-4.57871	0.000392039	-	-
novel_mir_995	TTAGAGGTAGAGAAAGAAAGG	21	-	-	-5.8011	3.77481e-07	-	-
novel_mir_996	ATATAGATCTTTTAGGAACGG	21	-	-	-4.99375	6.94371e-05	-	-
novel_mir_998	TGCGATCGAGACGACAACTTT	21	-	-	-5.10923	3.77727e-05	-	-
novel_mir_999	ACGTGTTAATGGGACTGCAAACA	23	-	-	-4.57871	0.000392039	-	-
novel_mir_1001	AACTGAGTCGTTGTAGTATAGT	22	-	-	-4.40879	0.000709886	-	-
novel_mir_1002	CGTCACCGTGTCAGTGAAATCTG	23	-	-	-5.8011	3.77481e-07	-	-
novel_mir_1004	AGCGTGGATGTTGACTTTCAAAT	23	-	-	-4.40879	0.000709886	-	-
novel_mir_1005	TTTATGAATATAGTGTGAACGCGTTA	26	-	-	-5.31568	1.16975e-05	-	-
novel_mir_1006	AGAGGAAACAAAGAAATCAGAGT	23	-	-	-5.31568	1.16975e-05	-	-
novel_mir_1009	CTGATTGATTGGCGTGTGGTTTA	23	-	-	-4.73072	0.000214406	-	-
novel_mir_1014	ATGTTAGCTCCGACGATGAAA	21	-	-	-4.40879	0.000709886	-	-
novel_mir_1015	GTCCTGATTTATGAATGCTCTT	22	-	-	-4.86822	0.000129055	-	-
novel_mir_1016	ATGTGTGACTTTTGATATTGTG	22	-	-	-5.65672	1.20498e-06	-7.05873	1.79639e-13
novel_mir_1017	TGGAAAGTCGACGGAGGCCAGA	22	-	-	-5.10923	3.77727e-05	-	-
novel_mir_1018	TTCGTACGATTTCTGATTCAG	21	-	-	-4.57871	0.000392039	-	-
novel_mir_1020	TTCGTTCTTGTGGGAAGCATA	21	-	-	-4.73072	0.000214406	-	-
novel_mir_1021	GTTATTCTATTCCACCTCTT	20	-	-	-4.73072	0.000214406	-	-
novel_mir_1023	AGACGGATCTTAGCTGCTGAG	21	-	-	-4.57871	0.000392039	-5.05873	2.88796e-05
novel_mir_1024	GATGGGTCTTGGATGCAAACACA	23	-	-	-4.40879	0.000709886	-	-
novel_mir_1026	GAAGTGACTTGTGATTTAGTATA	23	-	-	-6.90064	2.9826e-13	-6.53266	3.10544e-10
novel_mir_1027	ATGAGATCTCGAACTGTTCGA	21	-	-	-4.86822	0.000129055	-5.05873	2.88796e-05
novel_mir_1028	CAGATGGTCTAAGTATGTAAACT	23	-	-	-4.73072	0.000214406	-	-
novel_mir_1029	GCGACTTAGATTCAATAGGATTA	23	-	-	-4.73072	0.000214406	-	-
novel_mir_1030	TATAGACTCTAATGATCAAAATG	23	-	-	-4.99375	6.94371e-05	-	-
novel_mir_1031	AGAGTGGGGTTGGAGATGCTCTA	23	-	-	-4.57871	0.000392039	-	-
novel_mir_1032	TTTGTGACTTTTGGCCTTGAGTA	23	-	-	-4.57871	0.000392039	-	-
novel_mir_1033	AAAATGTTGGTCTCTTAAATG	21	-	-	-4.57871	0.000392039	-	-
novel_mir_1034	TGGAATCTGGATTGCTGTACC	21	-	-	-5.40879	6.78481e-06	-	-
novel_mir_1035	TGGCAAGGGGATTCAGCTGGC	21	-	-	-6.10923	1.90268e-08	-	-
novel_mir_1036	ATACTAGATCTAAAATGACAATT	23	-	-	-4.86822	0.000129055	-	-
novel_mir_1038	TGACGGTATCTCTCCTACGTAG	22	-	-	-6.61824	2.69483e-11	-6.28113	5.14538e-09
novel_mir_1039	ATATCTGGATCTCTCACTTAG	21	-	-	-4.99375	6.94371e-05	-	-
novel_mir_1040	AGAGAATTCTTTGCAGCACGTGT	23	-	-	-4.57871	0.000392039	-	-
novel_mir_1041	GGGTCTTGTCGGATTTGACGTG	22	-	-	-4.57871	0.000392039	-	-
novel_mir_1045	TTTGTGATCTTGACTCTAGCA	21	-	-	-	-	-5.21074	1.43987e-05
novel_mir_1047	AGGGGATTGTTGTCTGGCACG	21	-	-	-4.73072	0.000214406	-5.05873	2.88796e-05
novel_mir_1048	TGGGCTTTCTAGTTGGACTGGTT	23	-	-	-5.86822	2.13434e-07	-6.41237	1.27314e-09
novel_mir_1049	AAAAGAAACCTGTACTCGAGC	21	-	-	-4.57871	0.000392039	-	-
novel_mir_1050	ATCGATCCGGTACACAGCTCG	21	-	-	-4.40879	0.000709886	-	-
novel_mir_1051	CGGTCCGGTTGTGGGGTTTCCTT	23	-	-	-5.31568	1.16975e-05	-	-
novel_mir_1052	TTGGTTTAACTTGGATTTTGA	21	-	-	-4.40879	0.000709886	-	-
novel_mir_1053	TTGTGCGGTGACTAGTCGGCT	21	-	-	-	-	-4.47377	0.000276389
novel_mir_1054	TGACTGGTGACCATTCTGGAAAC	23	-	-	-5.8011	3.77481e-07	-	-
novel_mir_1055	TAGTCTTATGGTATTGTTCTTTA	23	-	-	-4.99375	6.94371e-05	-	-
novel_mir_1056	AGATGTTGGAGCGAGATGCACA	22	-	-	-4.73072	0.000214406	-	-
novel_mir_1057	GGACGTCCTGTGTGTACTGAC	21	-	-	-4.73072	0.000214406	-	-
novel_mir_1058	GTGTCGCTCTCACGTTAATTCT	22	-	-	-4.40879	0.000709886	-	-
novel_mir_1061	GACAGACTGTACTAGCGATGC	21	-	-	-11.1951	1.00312e-139	-11.7468	7.12123e-164
novel_mir_1062	ACCGGTTCTTAGATTTTTAGTTA	23	-	-	-4.99375	6.94371e-05	-6.21074	1.04191e-08
novel_mir_1063	CTCCGGTGCTGTGAGAGCCAC	21	-	-	-4.86822	0.000129055	-	-
novel_mir_1064	ACGTGACGGTCCGCGATTGGTTC	23	-	-	-5.73072	6.74703e-07	-	-
novel_mir_1065	AAATGTTCCAATGTATGCCTCTA	23	-	-	-4.57871	0.000392039	-	-
novel_mir_1066	CGTGACTTGTGGTTTAGTATATA	23	-	-	-4.73072	0.000214406	-	-
novel_mir_1068	ATTGGTTGAAATGTGGTTATGTG	23	-	-	-4.40879	0.000709886	-	-
novel_mir_1069	TTGGTCGCGGCGTTTAATGA	20	-	-	-4.86822	0.000129055	-	-
novel_mir_1070	TCTGGATGAAGATGAGAGTTTTGTT	25	-	-	-5.65672	1.20498e-06	-	-
novel_mir_1072	ATATATGACGGTGTAATCTCC	21	-	-	-4.73072	0.000214406	-5.05873	2.88796e-05
novel_mir_1073	AAACCGGTTCTTAGCCTTTTTAG	23	-	-	-4.57871	0.000392039	-	-
novel_mir_1074	AATGTGTGGCTTGGTCTTGTTCA	23	-	-	-4.73072	0.000214406	-	-
novel_mir_1076	TCAGATCTGGTCTCTCGATA	20	-	-	-4.40879	0.000709886	-	-
novel_mir_1077	AGGATTTTAAGAACCAGTTCTTA	23	-	-	-4.40879	0.000709886	-5.58925	1.58565e-06
novel_mir_1079	TGGACCGATCATCTGTTACGAT	22	-	-	-5.10923	3.77727e-05	-	-
novel_mir_1080	GATATCCGATAGAACCAGAAAC	22	-	-	-5.31568	1.16975e-05	-	-
novel_mir_1081	TCCGATTGTCTTTAGGCTGTTG	22	-	-	-9.50682	8.40829e-57	-9.88316	7.117e-62
novel_mir_1082	GATCTAATTGGCCAAAAGAACTT	23	-	-	-4.57871	0.000392039	-	-
novel_mir_1083	ATCCGATAGAATCCGAAACATTT	23	-	-	-7.73072	3.7409e-21	-	-
novel_mir_1084	TTCCTTCCGTTACTATTTGAAT	22	-	-	-5.10923	3.77727e-05	-5.69616	7.56721e-07
novel_mir_1085	TTTACCGTTCTCTTTTTGTAGT	22	-	-	-4.57871	0.000392039	-	-
novel_mir_1086	TCCGACAAAACTTTCGACGTT	21	-	-	-5.10923	3.77727e-05	-	-
novel_mir_1087	AGTGGCCTATGATCTGATCGA	21	-	-	-4.86822	0.000129055	-	-
novel_mir_1088	ACGGCCCTTGATGACGATGTG	21	-	-	-4.57871	0.000392039	-	-
novel_mir_1089	ATATAGATCTTTTAGAAACGG	21	-	-	-4.57871	0.000392039	-	-
novel_mir_1090	AGGGATATCCGTAGAATACGTG	22	-	-	-5.65672	1.20498e-06	-	-
novel_mir_1091	AGACGTGGTCAACAACATGAACA	23	-	-	-4.40879	0.000709886	-	-
novel_mir_1094	GAAGTGAGCCTCTAACGTAAAAG	23	-	-	-4.40879	0.000709886	-	-
novel_mir_1097	GTGGGCTAGTGGTCTTGAGGG	21	-	-	-5.21614	2.11683e-05	-	-
novel_mir_1098	TTTGTTCTTTGTTAATTTTGATA	23	-	-	-4.40879	0.000709886	-	-
novel_mir_1099	ATAAAGTCTCAGCTGTATAGCTT	23	-	-	-5.21614	2.11683e-05	-	-
novel_mir_1100	TCCGATGTATTTCTCTATTTTT	22	-	-	-4.40879	0.000709886	-	-
novel_mir_1101	ACATCGAATCTGTATGTAGACTG	23	-	-	-4.99375	6.94371e-05	-	-
novel_mir_1102	ACGTGGCGGATTGAGAATCAATT	23	-	-	-4.73072	0.000214406	-	-
novel_mir_1103	AGGGTCTGACTGGTGTAACCACA	23	-	-	-	-	-5.21074	1.43987e-05
novel_mir_1105	GACGGAATTCCGACGACTTAGTT	23	-	-	-5.21614	2.11683e-05	-	-
novel_mir_1106	TCGGTCTGGTTTTAAAAACACT	22	-	-	-4.73072	0.000214406	-	-
novel_mir_1108	TTATCAGCACGATCGTTCTCC	21	-	-	-5.8011	3.77481e-07	-	-
novel_mir_1109	GCTGAGGGCTTGGTGAGCGTG	21	-	-	-5.31568	1.16975e-05	-	-
novel_mir_1111	TGATTGTTTGATCGGACAGTG	21	-	-	-4.86822	0.000129055	-	-
novel_mir_1112	TTGAGATTTTAGATTATGATTTA	23	-	-	-4.40879	0.000709886	-	-
novel_mir_1113	AGTGCATTGTGGTGTTAGACGTA	23	-	-	-4.99375	6.94371e-05	-	-
novel_mir_1114	TATCTGCACAAGACACTGTTC	21	-	-	-4.57871	0.000392039	-	-
novel_mir_1115	CCGTAACTGTACAACTAACTG	21	-	-	-5.21614	2.11683e-05	-	-
novel_mir_1117	TTTAAAGGTTATAGGTTGTCG	21	-	-	-4.73072	0.000214406	-5.47377	3.33849e-06
novel_mir_1118	AACGTGGATAGTAGAGTTATACA	23	-	-	-4.40879	0.000709886	-	-
novel_mir_1120	TAGGTCATGCTGGTAGTTTCACC	23	-	-	-5.57871	2.13327e-06	-	-
novel_mir_1121	CCGACCGACGCCGTGGCTGTG	21	-	-	-4.73072	0.000214406	-	-
novel_mir_1122	TCTTGGATAAACTGTAAACCA	21	-	-	-4.57871	0.000392039	-5.34824	7.18018e-06
novel_mir_1123	TCCGTCAGTTTGTTAAATGAATA	23	-	-	-4.40879	0.000709886	-	-
novel_mir_1124	TACGTGTCGGCAAGAGAATGGTT	23	-	-	-5.73072	6.74703e-07	-6.53266	3.10544e-10
novel_mir_1126	TACGGTATCTTAGCTTTTAACTA	23	-	-	-8.29143	5.11538e-29	-9.05873	1.15562e-39
novel_mir_1127	ACTCTGTATATTATTTTGTAGG	22	-	-	-5.49625	3.86254e-06	-	-
novel_mir_1128	TAGTTCTAGGTCTTGTTGTCT	21	-	-	-4.40879	0.000709886	-	-
novel_mir_1131	TTAGGGTTTAGAGCTGAGGAGTG	23	-	-	-5.73072	6.74703e-07	-	-
novel_mir_1132	ATCTGATATGTGGTCCATGGGTC	23	-	-	-4.86822	0.000129055	-	-
novel_mir_1135	TGTTGCTCTGATGGCTAAGACTA	23	-	-	-4.57871	0.000392039	-	-
novel_mir_1137	AATCGGATCTAAGAAGTTGCTT	22	-	-	-5.10923	3.77727e-05	-	-
novel_mir_1138	ATTACGACGGGCGTTTTACAACG	23	-	-	-5.40879	6.78481e-06	-	-
novel_mir_1141	TACGGTTTCTTAGCTTTTAACTA	23	-	-	-4.40879	0.000709886	-	-
novel_mir_1143	ATTGATTGGACAAATGACATGTG	23	-	-	-4.40879	0.000709886	-	-
novel_mir_1144	CGTCGCCGTCGGAGCAGTCTG	21	-	-	-4.73072	0.000214406	-	-
novel_mir_1145	ATGGGGGACCTAAGATAGCTG	21	-	-	-4.40879	0.000709886	-	-
novel_mir_1147	AGTCTCACCGTTGCGCATGCTCT	23	-	-	-4.57871	0.000392039	-	-
novel_mir_1148	GATTGGTTGCGTTGTAGGAGCT	22	-	-	-4.86822	0.000129055	-5.7957	3.73984e-07
novel_mir_1149	AACGGGTCTTGTAGGGTGATACA	23	-	-	-4.40879	0.000709886	-5.21074	1.43987e-05
novel_mir_1151	ACGGTTCTTAGATTTTCTTAG	21	-	-	-5.21614	2.11683e-05	-	-
novel_mir_1152	CGGGATTCTTAACTCATGATTTG	23	-	-	-5.49625	3.86254e-06	-	-
novel_mir_1154	TTCGGGCTAAGCCCATTTGGGTT	23	-	-	-5.10923	3.77727e-05	-	-
novel_mir_1155	TGGGACGTCTGAGGTATTCATC	22	-	-	-4.57871	0.000392039	-	-
novel_mir_1156	AGTGTGAACCTCTGCATTGAAC	22	-	-	-4.73072	0.000214406	-	-
novel_mir_1157	TGTGGATTGATCTTCTCATGA	21	-	-	-4.57871	0.000392039	-	-
novel_mir_1158	AATGATCTGATCGTCCTGTTC	21	-	-	-8.55853	1.2157e-33	-9.48872	4.51513e-50
novel_mir_1159	GTGAGTGTTGAATAAATGAGGTG	23	-	-	-5.49625	3.86254e-06	-	-
novel_mir_1160	AATGTATCTTTCGGCTTGGCCCA	23	-	-	-4.73072	0.000214406	-	-
novel_mir_1161	ATATATTACTAAGGATCTCTT	21	-	-	-6.05264	3.36642e-08	-	-
novel_mir_1162	GTGACTTATTTAGAATATGATTA	23	-	-	-	-	-4.69616	0.000127672
novel_mir_1163	ATACGTCTCTTAACTTTTAACTA	23	-	-	-6.61824	2.69483e-11	-6.05873	4.1718e-08
novel_mir_1165	TGGTCTTGGATTATGAATACTG	22	-	-	-4.40879	0.000709886	-	-
novel_mir_1166	ATAACCGGTCCAATGCTAGAG	21	-	-	-5.57871	2.13327e-06	-	-
novel_mir_1167	AAAACGATGAAAGTGACAATG	21	-	-	-5.40879	6.78481e-06	-6.28113	5.14538e-09
novel_mir_1168	ACGATATTGTCTACTTTGGACCT	23	-	-	-4.73072	0.000214406	-5.21074	1.43987e-05
novel_mir_1170	ATCTGTGGGTAAAGTAGGCCTCC	23	-	-	-4.57871	0.000392039	-	-
novel_mir_1172	CCGGTTCTTAGATTTTTTAGTTA	23	-	-	-8.16368	5.31655e-27	-9.00775	1.35092e-38
novel_mir_1173	AAAAAATCTAAGAACTGGTTCTT	23	-	-	-4.57871	0.000392039	-	-
novel_mir_1176	AAACCGTCTCTTAACTTTAACTA	23	-	-	-5.86822	2.13434e-07	-	-
novel_mir_1177	TCGGTGCAACTACAACTCGGT	21	-	-	-4.73072	0.000214406	-	-
novel_mir_1178	ATAATTAAGATTGTGACATGTGT	23	-	-	-4.99375	6.94371e-05	-	-
novel_mir_1179	TATCGAGCTTAGGAATATTTCCA	23	-	-	-4.73072	0.000214406	-	-
novel_mir_1180	ATGGGAGACCTAAGATAGCTG	21	-	-	-6.05264	3.36642e-08	-6.47377	6.19785e-10
novel_mir_1181	TTCCATTTGTATTTCTAAGAC	21	-	-	-4.73072	0.000214406	-	-
novel_mir_1182	TGCGATCTGCGACTAAACCTGC	22	-	-	-4.99375	6.94371e-05	-	-
novel_mir_1183	CGGTCTGAGACAGCAATGTAATT	23	-	-	-5.10923	3.77727e-05	-	-
novel_mir_1184	AGGTTTGTTTGGAAACATGGATG	23	-	-	-4.86822	0.000129055	-	-
novel_mir_1187	GGTAGTATTTAAGGTTGTAGATA	23	-	-	-	-	-7.69616	6.51407e-19
novel_mir_1188	ACAAATACTTAGGCTCTCTCT	21	-	-	-	-	-5.34824	7.18018e-06
novel_mir_1189	AGTGTGTCTCGAAGATCTCTCTC	23	-	-	-	-	-4.88881	6.04395e-05
novel_mir_1190	TTCCGCGACTGTCTTCTTTGC	21	-	-	-	-	-4.47377	0.000276389
novel_mir_1191	AGGGGCTGTAGACGATTTAGTA	22	-	-	-	-	-4.69616	0.000127672
novel_mir_1192	ACGATATCTTTAGAACACAGCG	22	-	-	-	-	-7.31507	1.87192e-15
novel_mir_1193	TGGTCTTGTAAGTAATGAAAATT	23	-	-	-	-	-4.88881	6.04395e-05
novel_mir_1194	TTTGACTGTAAATATTATGTAAC	23	-	-	-	-	-6.47377	6.19785e-10
novel_mir_1195	CTTTCCGGCGATCATGACATC	21	-	-	-	-	-5.21074	1.43987e-05
novel_mir_1196	GAAAGATCTTGTCGTCCTAGCTA	23	-	-	-	-	-4.21074	0.000611699
novel_mir_1197	CATTGGAAATCGGGAATCATCAG	23	-	-	-	-	-4.88881	6.04395e-05
novel_mir_1198	TCTTTTTGGATATTGAGCTAATT	23	-	-	-	-	-5.69616	7.56721e-07
novel_mir_1199	ACTGTGTGATCCGAATTTGGAAT	23	-	-	-	-	-4.69616	0.000127672
novel_mir_1200	GAACCGAACCAAGAAACTGAAT	22	-	-	-	-	-4.69616	0.000127672
novel_mir_1201	GCGGTGCGATTTTAACAGTTATA	23	-	-	-	-	-4.21074	0.000611699
novel_mir_1202	TTGACGTGTGGTATTAACAGATA	23	-	-	-	-	-4.69616	0.000127672
novel_mir_1203	TATTCCGTTAAGAACTTCACC	21	-	-	-	-	-7.41237	2.94436e-16
novel_mir_1204	TACTATGACGGACGATGATAC	21	-	-	-	-	-5.05873	2.88796e-05
novel_mir_1205	AGGTGTTAGTTTTTTGATAAATG	23	-	-	-	-	-4.88881	6.04395e-05
novel_mir_1206	ATGGATCTTTTAGGAACGGAATG	23	-	-	-	-	-7.99733	2.80296e-22
novel_mir_1207	ATTCCGTTGCAGTCACGTAGACC	23	-	-	-	-	-5.05873	2.88796e-05
novel_mir_1208	TCTATTTCGGTTAACATTTGAT	22	-	-	-	-	-6.13674	2.08924e-08
novel_mir_1209	CCGAGAAAGTACCTGATAATATT	23	-	-	-	-	-4.21074	0.000611699
novel_mir_1210	TTTCGGCTAAGAGACAGTTCTTA	23	-	-	-	-	-5.69616	7.56721e-07
novel_mir_1211	AAGGGTCTGACTGGTTTTTCCGC	23	-	-	-	-	-4.88881	6.04395e-05
novel_mir_1212	CGTGCGACTTGTGATTTAGTATA	23	-	-	-	-	-6.843	5.11586e-12
novel_mir_1213	TTCCGATTTTTTCTGTGTAGA	21	-	-	-	-	-4.21074	0.000611699
novel_mir_1214	TATGTGACTTGTGCTTTAGTATA	23	-	-	-	-	-10.8401	1.53025e-102
novel_mir_1215	TGCGGCTGTTTTACTTTACTGT	22	-	-	-	-	-5.05873	2.88796e-05
novel_mir_1216	TTTAGATCTAGACCACGAATT	21	-	-	-	-	-5.69616	7.56721e-07
novel_mir_1217	CATAGGATACTCCGATCACTT	21	-	-	-	-	-5.34824	7.18018e-06
novel_mir_1218	TCCGGATCTTTTGAATGCAATTT	23	-	-	-	-	-4.69616	0.000127672
novel_mir_1219	TTGCTAGATGGTTAGTAGACTTG	23	-	-	-	-	-4.47377	0.000276389
novel_mir_1220	ATATAGATCTTTTAGGAACGGAA	23	-	-	-	-	-5.05873	2.88796e-05
novel_mir_1221	GCGGATCTTAACCTAGTAGAGTT	23	-	-	-	-	-6.21074	1.04191e-08
novel_mir_1222	GAGGGTCTGACTGGTTCAAACGC	23	-	-	-	-	-4.88881	6.04395e-05
novel_mir_1223	AACCCGTCTTTTAACTTTTAACT	23	-	-	-	-	-8.21074	5.0875e-25
novel_mir_1224	TTCCGGTATACTGAAGTCTCTTC	23	-	-	-	-	-5.05873	2.88796e-05
novel_mir_1225	CGACTTCGCAGATCGTTGGGA	21	-	-	-	-	-4.69616	0.000127672
novel_mir_1226	TGAATAGTTAAGGACTCTAGTCA	23	-	-	-	-	-5.21074	1.43987e-05
novel_mir_1227	TCGTGCTGGTCAGTCTAGAGC	21	-	-	-	-	-4.69616	0.000127672
novel_mir_1228	ATAGAGTGAACCATTTGAGC	20	-	-	-	-	-5.47377	3.33849e-06
novel_mir_1229	CTTAGAATGGACGAGAAAGTG	21	-	-	-	-	-7.01809	3.51054e-13
novel_mir_1230	CGGTTTGACTCGGAACGAGTT	21	-	-	-	-	-4.47377	0.000276389
novel_mir_1231	CGATCTGTAGCTGTTTAGATATA	23	-	-	-	-	-5.05873	2.88796e-05
novel_mir_1232	TAGATGGAAATGTAGAGGAGATA	23	-	-	-	-	-4.69616	0.000127672
novel_mir_1233	ACTACTGTGAGAGTTAACGTG	21	-	-	-	-	-5.69616	7.56721e-07
novel_mir_1234	GCTAGTCAGATATGCAGAGAGTG	23	-	-	-	-	-5.69616	7.56721e-07
novel_mir_1235	GAGGACTTTGTGTTACTGGTG	21	-	-	-	-	-4.47377	0.000276389
novel_mir_1236	AGTGGATCCTAATGGACGGAGTG	23	-	-	-	-	-4.88881	6.04395e-05
novel_mir_1237	AAAGAGACTGGGAAGGAATTCTC	23	-	-	-	-	-4.21074	0.000611699
novel_mir_1238	AATAGACTGTCAAAGAATAAC	21	-	-	-	-	-4.21074	0.000611699
novel_mir_1239	AGCGATTTGTAGTGGTTTGTAT	22	-	-	-	-	-4.47377	0.000276389
novel_mir_1240	CGAGATCTCGGAAACTTTCTT	21	-	-	-	-	-4.21074	0.000611699
novel_mir_1241	ATAGTAACTACTTAGAAGACATG	23	-	-	-	-	-4.88881	6.04395e-05
novel_mir_1242	ATTTGCTCTAATGTATGCCTCTA	23	-	-	-	-	-5.05873	2.88796e-05
novel_mir_1243	AATTCTAAGTCTGTACTGAACTT	23	-	-	-	-	-4.47377	0.000276389
novel_mir_1244	CGAATCTGGCTGTTGAAACGTT	22	-	-	-	-	-5.05873	2.88796e-05
novel_mir_1245	ATCTAAGTGTAGAAAAGTGTG	21	-	-	-	-	-5.05873	2.88796e-05
novel_mir_1246	CTTCCGTCACTTGGGTTCAACTG	23	-	-	-	-	-5.05873	2.88796e-05
novel_mir_1247	GACGGGATGTGGTAGCTCACT	21	-	-	-	-	-6.843	5.11586e-12
novel_mir_1248	CGTTCTTGTATTCGCTCTTTACA	23	-	-	-	-	-4.69616	0.000127672
novel_mir_1249	TGGTCTGGTGGTAAAGAAACCTC	23	-	-	-	-	-4.88881	6.04395e-05
novel_mir_1250	AAAACCGGCTCTGTATGTGACTG	23	-	-	-	-	-5.21074	1.43987e-05
novel_mir_1251	TTCGGACCAGGCTTCATTCCC	21	-	-	-	-	-4.47377	0.000276389
novel_mir_1252	TCGGTTTTTAGTTTTTTTAGTTA	23	-	-	-	-	-4.47377	0.000276389
novel_mir_1253	CTGCAATGGACGAGAAGAGTGC	22	-	-	-	-	-5.7957	3.73984e-07
novel_mir_1254	ACGTGTTTTTCTGTTTTTGTTC	22	-	-	-	-	-8.54702	5.00148e-30
novel_mir_1255	TTTTAACGACGTTAACGCTTCCA	23	-	-	-	-	-5.05873	2.88796e-05
novel_mir_1256	ATCTATATTAATGCGGACGGT	21	-	-	-	-	-4.69616	0.000127672
novel_mir_1257	TTGTGCGGACAAAGATCTAGTTA	23	-	-	-	-	-4.69616	0.000127672
novel_mir_1258	CGACGATCGGCAACTGCGGCT	21	-	-	-	-	-4.69616	0.000127672
novel_mir_1259	ATGGCAAGGGGATTCAGCTGGC	22	-	-	-	-	-5.69616	7.56721e-07
novel_mir_1260	TTGACATAATTTCTCTTGAGTT	22	-	-	-	-	-5.69616	7.56721e-07
novel_mir_1261	TCCAGATCTAACGCCTGTGGTT	22	-	-	-	-	-4.88881	6.04395e-05
novel_mir_1262	GGGTTGCTGGGTCACTGGGTC	21	-	-	-	-	-4.21074	0.000611699
novel_mir_1263	CACTGTCAGATTGTTTAGAGGC	22	-	-	-	-	-6.41237	1.27314e-09
novel_mir_1264	CATGGTCTATAGCTAAATATGAT	23	-	-	-	-	-5.21074	1.43987e-05
novel_mir_1265	CTTGGATTTATGGCAAAGAGGTG	23	-	-	-	-	-5.05873	2.88796e-05
novel_mir_1266	ACGGACAGTCCTCGTGGGCG	20	-	-	-	-	-4.47377	0.000276389
novel_mir_1267	CCATTCTGTAGTTTTTAGTAC	21	-	-	-	-	-4.21074	0.000611699
novel_mir_1268	AATCCGACGGTGAGATCTTCTCA	23	-	-	-	-	-5.34824	7.18018e-06
novel_mir_1269	ATGACTTCGTCGTAAACTCGA	21	-	-	-	-	-4.88881	6.04395e-05
novel_mir_1270	CGAGTTGGTCGGGAAAGACG	20	-	-	-	-	-5.47377	3.33849e-06
novel_mir_1271	CTTGATTGGTCACACTGTATTCA	23	-	-	-	-	-6.13674	2.08924e-08
novel_mir_1272	TGTTCTGATTGTTTAGCGTGTG	22	-	-	-	-	-4.69616	0.000127672
novel_mir_1273	GGCACGGAAAATGGAGAAGACTG	23	-	-	-	-	-4.69616	0.000127672
novel_mir_1274	CATCACGACTTCGAGCCTCGG	21	-	-	-	-	-5.21074	1.43987e-05
novel_mir_1275	AGACGAGTGTAGAGAAGCTGCT	22	-	-	-	-	-4.21074	0.000611699
novel_mir_1276	ATCCGTCTTTTAACTTTTAACTA	23	-	-	-	-	-7.81955	3.21624e-20
novel_mir_1277	ATCGTCTTGTAATATTTCTCATA	23	-	-	-	-	-5.34824	7.18018e-06
novel_mir_1278	TGGTCTCGCCGGTCTCTCCGCC	22	-	-	-	-	-4.47377	0.000276389
novel_mir_1279	AAGGATCATGGGATAATCAT	20	-	-	-	-	-4.47377	0.000276389
novel_mir_1280	CGGTACTGAACGAGAGAACGTTC	23	-	-	-	-	-5.05873	2.88796e-05
novel_mir_1281	GACGTGTCAGATAGATAGAGCTT	23	-	-	-	-	-8.19259	8.74871e-25
novel_mir_1282	AACAAACGACGTCGTAGAGA	20	-	-	-	-	-4.69616	0.000127672
novel_mir_1283	TTACGGTTTGGGTTTAGGATCT	22	-	-	-	-	-5.21074	1.43987e-05
novel_mir_1284	TTGGGTTGTCTGGGCTTGACCC	22	-	-	-	-	-5.47377	3.33849e-06
novel_mir_1285	CACGTGACTTGTGCTTTAGTATA	23	-	-	-	-	-5.97627	8.8987e-08
novel_mir_1286	TGTTTCGCTGTTACTCATGCA	21	-	-	-	-	-7.24636	6.80077e-15
novel_mir_1287	AACCTTCGGATTTGTAAATACT	22	-	-	-	-	-4.88881	6.04395e-05
novel_mir_1288	ATTGGAGATGCTCTAAGACGTT	22	-	-	-	-	-4.21074	0.000611699
novel_mir_1289	GTAGCGCGGACACGAACCTAGTT	23	-	-	-	-	-4.69616	0.000127672
novel_mir_1290	GCGGAGGAACTCTAGCACGTG	21	-	-	-	-	-5.05873	2.88796e-05
novel_mir_1291	TCGGTCACCGGCGGAGCTTACC	22	-	-	-	-	-5.47377	3.33849e-06
novel_mir_1292	GATCGACTCCCCTCTAGTGCG	21	-	-	-	-	-4.69616	0.000127672
novel_mir_1293	ATGTCGGATGTCCAGAGAGTG	21	-	-	-	-	-4.21074	0.000611699
novel_mir_1294	AGGATTGTAAACGAAGAGTTT	21	-	-	-	-	-5.21074	1.43987e-05
novel_mir_1295	TTTTCTGGACTTCTTTGATCC	21	-	-	-	-	-4.69616	0.000127672
novel_mir_1296	CGTGGCTGCCTCCCTTGCTGGA	22	-	-	-	-	-5.05873	2.88796e-05
novel_mir_1297	AATTGTTGGAGATGGGCTTAGCA	23	-	-	-	-	-5.21074	1.43987e-05
novel_mir_1298	TTAGGGTTTAGAATTAAAGGGTG	23	-	-	-	-	-5.58925	1.58565e-06
novel_mir_1299	TTTCCTCCTTAGGCTCTCTGG	21	-	-	-	-	-4.88881	6.04395e-05
novel_mir_1300	GAAAACTTGTAGAAATAACTATA	23	-	-	-	-	-4.47377	0.000276389
novel_mir_1301	ACAAGTAAAATGATGTAGATGTG	23	-	-	-	-	-5.34824	7.18018e-06
novel_mir_1302	TGCGGACTCCACCGACACGTG	21	-	-	-	-	-6.05873	4.1718e-08
novel_mir_1303	CTCCGACAAAACTTTCGACGTT	22	-	-	-	-	-5.58925	1.58565e-06
novel_mir_1304	TAATGTGTGTGATTTGAAAAACT	23	-	-	-	-	-5.21074	1.43987e-05
novel_mir_1305	TTCAAATCCTGTCTCCGCAAC	21	-	-	-	-	-6.47377	6.19785e-10
novel_mir_1306	TGGATCTTTTGAGTATATGAATA	23	-	-	-	-	-5.88881	1.8313e-07
novel_mir_1307	AAGATTTAGAATTGAGAAGTG	21	-	-	-	-	-5.21074	1.43987e-05
novel_mir_1308	TGCCGACTCATGGATCTGATG	21	-	-	-	-	-5.97627	8.8987e-08
novel_mir_1309	CGGTTAGTATCTCTTCTATAATG	23	-	-	-	-	-4.88881	6.04395e-05
novel_mir_1310	TTTGTGACTTTTGACCTTGAATA	23	-	-	-	-	-5.21074	1.43987e-05
novel_mir_1311	ATACGGTCCCGGGTTCGATTCG	22	-	-	-	-	-5.21074	1.43987e-05
novel_mir_1312	TTTAGACTTATGCACACGGATTA	23	-	-	-	-	-4.47377	0.000276389
novel_mir_1313	AGTGGACTTAAGAACTTTACTTA	23	-	-	-	-	-5.05873	2.88796e-05
novel_mir_1314	CCGTTGAATTTTTCTGAAGAGA	22	-	-	-	-	-4.47377	0.000276389
novel_mir_1315	GATGGGGCTGTCGCCTGAGTG	21	-	-	-	-	-4.88881	6.04395e-05
novel_mir_1316	TTGGATCTTCTCTGATTGAGCTG	23	-	-	-	-	-4.88881	6.04395e-05
novel_mir_1317	TGATTGGACTGAAGGTAGCTC	21	-	-	-	-	-5.58925	1.58565e-06
novel_mir_1318	TCGACTTTGTGACATGGATCCTA	23	-	-	-	-	-4.21074	0.000611699
novel_mir_1319	GAGCTTCGTCGGTGCCGTGAG	21	-	-	-	-	-4.69616	0.000127672
novel_mir_1320	GTGTGACCATGTTAAAGAATATG	23	-	-	-	-	-4.21074	0.000611699
novel_mir_1321	TTACGATTTCATAGAACACTCTG	23	-	-	-	-	-5.34824	7.18018e-06
novel_mir_1322	CCAGAAGATCTTTGACAACATG	22	-	-	-	-	-4.88881	6.04395e-05
novel_mir_1323	CTAAAAATGAATATGTGTGTA	21	-	-	-	-	-4.21074	0.000611699
novel_mir_1324	TTAGCCGACTTAGGATATAGATA	23	-	-	-	-	-5.7957	3.73984e-07
novel_mir_1325	TTTGACTATTTGTATTCTGCAGT	23	-	-	-	-	-6.9332	1.35751e-12
novel_mir_1326	TACGATCTCGTCTTTCCTTTG	21	-	-	-	-	-5.34824	7.18018e-06
novel_mir_1327	TTGAGTTGGTAAATGAGTGGATG	23	-	-	-	-	-4.47377	0.000276389
novel_mir_1328	GAACTTGTAGGGTGAATAGGACA	23	-	-	-	-	-5.34824	7.18018e-06
novel_mir_1329	TCTTGTACAACTTTTCTGGCA	21	-	-	-	-	-4.69616	0.000127672
novel_mir_1330	ACCGGTATAGTTCATAAAAAAT	22	-	-	-	-	-4.88881	6.04395e-05
novel_mir_1331	TCAAGATCTAGAACATACAAAT	22	-	-	-	-	-4.47377	0.000276389
novel_mir_1332	TCCGATCGAGAATTTGAATTTG	22	-	-	-	-	-4.88881	6.04395e-05
novel_mir_1333	TATTTTTGTGACTTTTAACCTTA	23	-	-	-	-	-4.69616	0.000127672
novel_mir_1334	GTTACACATCCGTTTAGAATTCT	23	-	-	-	-	-4.88881	6.04395e-05
novel_mir_1335	ACGGTTCTTAGCTTTTTTAGTTA	23	-	-	-	-	-4.21074	0.000611699
novel_mir_1336	AGGTCTTAGAATACTGATATCTA	23	-	-	-	-	-4.69616	0.000127672
novel_mir_1337	TGGGATAGCAGGACACTCATA	21	-	-	-	-	-4.69616	0.000127672
novel_mir_1338	CCTAAATCTCGGGGCCGGCCCTG	23	-	-	-	-	-4.21074	0.000611699
novel_mir_1339	ACCTGACTCTTAACTTTTAACTA	23	-	-	-	-	-7.88881	5.3236e-21
novel_mir_1340	AACACGGTCTCTGTCATTGCTG	22	-	-	-	-	-5.47377	3.33849e-06
novel_mir_1341	TCGGTTCTTAGATTTTTTAGTTA	23	-	-	-	-	-4.88881	6.04395e-05
novel_mir_1342	TAACAGGTCTGTTGAATTGAC	21	-	-	-	-	-4.69616	0.000127672
novel_mir_1343	TGTGATTTCTGATTTAATATAT	22	-	-	-	-	-5.05873	2.88796e-05
novel_mir_1344	ACGTGGCGCCAGATTTTTGATTA	23	-	-	-	-	-4.69616	0.000127672
novel_mir_1345	AACAAACGACGTCGTAGAGAT	21	-	-	-	-	-4.69616	0.000127672
novel_mir_1346	ATCCGGATCCGACTTTGACGG	21	-	-	-	-	-4.69616	0.000127672
novel_mir_1347	TTTCGACTCTGTTCATCCATG	21	-	-	-	-	-5.7957	3.73984e-07
novel_mir_1348	TTGTCCGATTTGAATAGAAAACA	23	-	-	-	-	-6.28113	5.14538e-09
novel_mir_1349	GGGGGATCGAACCCGGATGGTG	22	-	-	-	-	-5.88881	1.8313e-07
novel_mir_1350	TCCTTCCTCTGTAACATTAC	20	-	-	-	-	-4.47377	0.000276389
novel_mir_1351	ACACGTCTAGACTAATTTGGTTC	23	-	-	-	-	-6.7957	1.00838e-11
novel_mir_1352	ACCGGTTACTTACATAGATGAA	22	-	-	-	-	-5.7957	3.73984e-07
novel_mir_1353	CCGCGTCGGAGATGATCTTCTC	22	-	-	-	-	-5.05873	2.88796e-05
novel_mir_1354	TAAAGAGATCTAGAATGTATGTT	23	-	-	-	-	-5.21074	1.43987e-05
novel_mir_1355	AACGATCGTATTGTTGACATGA	22	-	-	-	-	-6.13674	2.08924e-08
novel_mir_1356	TGTGTGCTATTGGAGATGCTCTT	23	-	-	-	-	-5.69616	7.56721e-07
novel_mir_1357	GTGTTCTGATTGCTTGACGTGTA	23	-	-	-	-	-6.21074	1.04191e-08
novel_mir_1358	AGATCGATCGATGGATATATGTC	23	-	-	-	-	-5.97627	8.8987e-08
novel_mir_1359	CTTTATCCGGATCTGGGGTTCTC	23	-	-	-	-	-6.47377	6.19785e-10
novel_mir_1360	CGGACTGTAGTTTCCTCGGAATC	23	-	-	-	-	-4.88881	6.04395e-05
novel_mir_1361	TTAGATCTTGGTGTCTCTACG	21	-	-	-	-	-4.47377	0.000276389
novel_mir_1362	CCTGTGTCTGTACCATTATGGCC	23	-	-	-	-	-5.05873	2.88796e-05
novel_mir_1363	TTTGGTCTAGTGGTAAAGAGATT	23	-	-	-	-	-5.21074	1.43987e-05
novel_mir_1364	ACCGGTTCTTAGTTCTTTTAATT	23	-	-	-	-	-4.88881	6.04395e-05
novel_mir_1365	TGGACCGATCATCTGTTACGATC	23	-	-	-	-	-5.05873	2.88796e-05
novel_mir_1366	TGGCCAGGTTTTACTCTTCTGTA	23	-	-	-	-	-4.69616	0.000127672
novel_mir_1367	TACAAATGTTGATCTCTTAAATG	23	-	-	-	-	-4.21074	0.000611699
novel_mir_1368	GTGATGGGCCTTGTGGAGGGATG	23	-	-	-	-	-4.69616	0.000127672
novel_mir_1369	GATTGGTCATAGAAAGAGAGGTG	23	-	-	-	-	-6.34824	2.57752e-09
novel_mir_1370	TTCGGCTAATAACACTTTGGGTT	23	-	-	-	-	-4.47377	0.000276389
novel_mir_1371	TTGAGACTTTTGCACACAGATTA	23	-	-	-	-	-4.69616	0.000127672
novel_mir_1372	GATGACGTGGACGCTTGTGGA	21	-	-	-	-	-5.05873	2.88796e-05
novel_mir_1373	AGACCGGAATAGAACAATCAATA	23	-	-	-	-	-4.69616	0.000127672
novel_mir_1374	ACCGGTAAATCTTTAGTTTGA	21	-	-	-	-	-5.21074	1.43987e-05
novel_mir_1375	GTGACTGTGATGAAAAGATTTC	22	-	-	-	-	-5.21074	1.43987e-05
novel_mir_1376	GTGGATTCGATCTCTAAGTACTG	23	-	-	-	-	-5.21074	1.43987e-05
novel_mir_1377	ATGAATCTTTTAGGAACAGACGG	23	-	-	-	-	-5.05873	2.88796e-05
novel_mir_1378	TTTCGGCTAAGAGATGGTTCTTA	23	-	-	-	-	-5.21074	1.43987e-05
novel_mir_1379	AACCAATCGCGGGCTGCCACG	21	-	-	-	-	-5.05873	2.88796e-05
novel_mir_1380	TAACCGACTAAAGATATTATATT	23	-	-	-	-	-5.47377	3.33849e-06
novel_mir_1381	GATCTGACTAGAGATGACGGC	21	-	-	-	-	-5.05873	2.88796e-05
novel_mir_1382	TATTAGTTAGAGCTGTAAGAGT	22	-	-	-	-	-5.05873	2.88796e-05
novel_mir_1383	AAAGGACGGGTATATTTTTGT	21	-	-	-	-	-4.47377	0.000276389
novel_mir_1384	TGCGCTGGAGTAGTGAAAGGATG	23	-	-	-	-	-4.21074	0.000611699
novel_mir_1385	TCGATTTCTGGTCAAAGCTTG	21	-	-	-	-	-8.96562	9.73329e-38
novel_mir_1386	TAGGATCTGCGTTTTTTGTACC	22	-	-	-	-	-4.47377	0.000276389
novel_mir_1387	ATCAGATCTCTTAGAAACAC	20	-	-	-	-	-4.47377	0.000276389
novel_mir_1388	ATCTAAGCTGGAATGTAGCCTT	22	-	-	-	-	-5.05873	2.88796e-05
novel_mir_1389	CGGATCCGTGGATTTAATATCT	22	-	-	-	-	-4.47377	0.000276389
novel_mir_1390	TGGATTTAAATGTACGATGTTT	22	-	-	-	-	-4.21074	0.000611699
novel_mir_1391	GAGTAGATATGATACTGACGT	21	-	-	-	-	-4.47377	0.000276389
novel_mir_1392	GACCAATAGCGGACTGTCACGTG	23	-	-	-	-	-5.34824	7.18018e-06
novel_mir_1393	GTGGATTGTCATTAACCAAGACA	23	-	-	-	-	-4.88881	6.04395e-05
novel_mir_1394	TTAATGTTGTGACTTCTATTTTA	23	-	-	-	-	-5.05873	2.88796e-05
novel_mir_1395	ACGTGGACGTTCTTAATGGTTTA	23	-	-	-	-	-5.47377	3.33849e-06
novel_mir_1396	CTAGCGGCAGTACTGAACGTT	21	-	-	-	-	-5.21074	1.43987e-05
novel_mir_1397	AGTGGACCCAGTGGAGAGAAGTG	23	-	-	-	-	-4.69616	0.000127672
novel_mir_1398	TGTGACTGATTGATTATAAGATA	23	-	-	-	-	-4.47377	0.000276389
novel_mir_1399	CCGGTTCTTAGCATTTTTAGTTA	23	-	-	-	-	-6.7957	1.00838e-11
novel_mir_1400	ATGGATCTGCCGGATAAGGA	20	-	-	-	-	-5.69616	7.56721e-07
novel_mir_1401	CGGATCTGGATAGTAAAATGTTG	23	-	-	-	-	-5.47377	3.33849e-06
novel_mir_1402	CGTCTGTTTTAATTTCTTCAACA	23	-	-	-	-	-4.47377	0.000276389

## Sheet: Table S8
Table S8. Targets prediction of DEMs in R and S accessions after S. sclerotiorum infection.
Categories	miRNAs	Targets	Homologs in A. thaliana	Functions of targets
R genes
	miR156b	BnaA10g09930D	AT5G55830	Receptor-like kinases protein family
	miR156c	BnaA10g09930D	AT5G55830	Receptor-like kinases protein family
	miR156g	BnaA10g09930D	AT5G55830	Receptor-like kinases protein family
	miR164b	BnaAnng09060D	AT1G75640	Receptor-like kinases protein family
	miR164b	BnaC06g36320D	AT1G75640	Receptor-like kinases protein family
	miR164c	BnaAnng09060D	AT1G75640	Receptor-like kinases protein family
	miR164c	BnaC06g36320D	AT1G75640	Receptor-like kinases protein family
	miR164d	BnaAnng09060D	AT1G75640	Receptor-like kinases protein family
	miR164d	BnaC06g36320D	AT1G75640	Receptor-like kinases protein family
	miR390a	BnaA03g28440D	AT4G04220	Receptor-like kinases protein family
	miR390a	BnaA06g04160D	AT1G07650	Receptor-like kinases protein family
	miR390a	BnaC03g33570D	AT4G04220	Receptor-like kinases protein family
	miR390a	BnaC05g05330D	AT1G07650	Receptor-like kinases protein family
	miR390b	BnaA03g28440D	AT4G04220	Receptor-like kinases protein family
	miR390b	BnaA06g04160D	AT1G07650	Receptor-like kinases protein family
	miR390b	BnaC03g33570D	AT4G04220	Receptor-like kinases protein family
	miR390b	BnaC05g05330D	AT1G07650	Receptor-like kinases protein family
	miR390c	BnaA03g28440D	AT4G04220	Receptor-like kinases protein family
	miR390c	BnaA06g04160D	AT1G07650	Receptor-like kinases protein family
	miR390c	BnaC03g33570D	AT4G04220	Receptor-like kinases protein family
	miR390c	BnaC05g05330D	AT1G07650	Receptor-like kinases protein family
	novel_mir_101	BnaA06g21240D	AT3G46340	Receptor-like kinases protein family
	novel_mir_101	BnaA07g34520D	AT1G78940	Receptor-like kinases protein family
	novel_mir_102	BnaAnng15620D	AT1G21230	Receptor-like kinases protein family
	novel_mir_102	BnaAnng16900D	AT5G35390	Receptor-like kinases protein family
	novel_mir_102	BnaC02g23840D	AT1G21270	Receptor-like kinases protein family
	novel_mir_102	BnaCnng35570D	AT5G35390	Receptor-like kinases protein family
	novel_mir_102	BnaC06g31680D	AT1G70530	Receptor-like kinases protein family
	novel_mir_104	BnaA03g00070D	AT5G01950	Receptor-like kinases protein family
	novel_mir_104	BnaC03g71330D	AT5G01950	Receptor-like kinases protein family
	novel_mir_104	BnaC04g11580D	AT2G33060	Receptor-like kinases protein family
	novel_mir_104	BnaCnng32490D	AT5G01950	Receptor-like kinases protein family
	novel_mir_104	BnaA07g36920D	AT1G25390	Receptor-like kinases protein family
	novel_mir_104	BnaC06g28810D	AT1G67720	Receptor-like kinases protein family
	novel_mir_104	BnaC07g10810D	AT1G25390	Receptor-like kinases protein family
	novel_mir_110	BnaA04g12220D	AT2G21480	Receptor-like kinases protein family
	novel_mir_111	BnaA04g13550D	AT2G23300	Receptor-like kinases protein family
	novel_mir_111	BnaC04g35750D	AT2G23300	Receptor-like kinases protein family
	novel_mir_111	BnaA03g09490D	AT3G47090	Receptor-like kinases protein family
	novel_mir_111	BnaA09g20400D	AT4G04540	Receptor-like kinases protein family
	novel_mir_111	BnaC01g24490D	AT3G46330	Receptor-like kinases protein family
	novel_mir_111	BnaC06g40020D	AT1G69730	Receptor-like kinases protein family
	novel_mir_111	BnaC09g01600D	AT3G28040	Receptor-like kinases protein family
	novel_mir_115	BnaA06g11580D	AT1G17230	Leucine-rich receptor-like protein kinase family protein
	novel_mir_115	BnaA04g18950D	AT2G33060	Receptor-like kinases protein family
	novel_mir_115	BnaC04g43190D	AT3G24982	Receptor-like kinases protein family
	novel_mir_115	BnaC03g55910D	AT3G46290	Receptor-like kinases protein family
	novel_mir_115	BnaA03g12300D	AT5G53320	Receptor-like kinases protein family
	novel_mir_115	BnaC03g14930D	AT5G53320	Receptor-like kinases protein family
	novel_mir_115	BnaA09g32310D	AT5G39000	Receptor-like kinases protein family
	novel_mir_115	BnaC01g14670D	AT4G23130	Receptor-like kinases protein family
	novel_mir_117	BnaA05g04780D	AT2G45340	Leucine-rich repeat protein kinase family protein
	novel_mir_117	BnaA05g15760D	AT1G50610	Receptor-like kinases protein family
	novel_mir_117	BnaA03g28440D	AT4G04220	Receptor-like kinases protein family
	novel_mir_117	BnaA07g07620D	AT5G10530	Receptor-like kinases protein family
	novel_mir_117	BnaA07g07630D	AT5G10530	Receptor-like kinases protein family
	novel_mir_117	BnaC03g33570D	AT4G04220	Receptor-like kinases protein family
	novel_mir_117	BnaC07g09440D	AT5G10530	Receptor-like kinases protein family
	novel_mir_117	BnaC09g15920D	AT4G04220	Receptor-like kinases protein family
	novel_mir_120	BnaC07g14590D	AT1G21270	Receptor-like kinases protein family
	novel_mir_121	BnaA02g30410D	AT4G38830	Receptor-like kinases protein family
	novel_mir_121	BnaAnng40510D	AT4G38830	Receptor-like kinases protein family
	novel_mir_122	BnaA04g14680D	AT4G23250	Receptor-like kinases protein family
	novel_mir_122	BnaC04g37380D	AT4G23250	Receptor-like kinases protein family
	novel_mir_123	BnaA02g07750D	AT5G58300	Receptor-like kinases protein family
	novel_mir_123	BnaC02g10810D	AT5G58300	Receptor-like kinases protein family
	novel_mir_125	BnaC03g59400D	AT1G29720	Leucine-rich repeat transmembrane protein kinase
	novel_mir_125	BnaA07g20220D	AT1G79680	Receptor-like kinases protein family
	novel_mir_125	BnaC06g19670D	AT1G79680	Receptor-like kinases protein family
	novel_mir_126	BnaA09g28440D	AT1G25320	Receptor-like kinases protein family
	novel_mir_126	BnaC05g20750D	AT1G25320	Receptor-like kinases protein family
	novel_mir_126	BnaAnng25230D	AT5G12000	Receptor-like kinases protein family
	novel_mir_126	BnaC02g04170D	AT5G12000	Receptor-like kinases protein family
	novel_mir_128	BnaA10g12110D	AT5G59270	Receptor-like kinases protein family
	novel_mir_128	BnaA02g23230D	AT2G37710	Receptor-like kinases protein family
	novel_mir_128	BnaC02g28690D	AT2G37710	Receptor-like kinases protein family
	novel_mir_130	BnaA09g20400D	AT4G04540	Receptor-like kinases protein family
	novel_mir_130	BnaCnng25670D	AT4G04540	Receptor-like kinases protein family
	novel_mir_130	BnaA04g18870D	AT2G33060	Receptor-like kinases protein family
	novel_mir_130	BnaC06g36320D	AT1G75640	Receptor-like kinases protein family
	novel_mir_131	BnaA02g12730D	AT4G26690	Receptor-like kinases protein family
	novel_mir_131	BnaC03g21170D	AT4G26690	Receptor-like kinases protein family
	novel_mir_131	BnaCnng38120D	AT4G26690	Receptor-like kinases protein family
	novel_mir_132	BnaA06g40690D	AT4G39270	Leucine-rich repeat protein kinase family protein
	novel_mir_132	BnaA04g16450D	AT3G47570	Receptor-like kinases protein family
	novel_mir_132	BnaC04g43520D	AT2G33060	Receptor-like kinases protein family
	novel_mir_132	BnaC09g00680D	AT4G03390	Receptor-like kinases protein family
	novel_mir_133	BnaA08g01510D	AT1G52310	Receptor-like kinases protein family
	novel_mir_133	BnaC03g69300D	AT1G52310	Receptor-like kinases protein family
	novel_mir_133	BnaC01g14710D	AT4G23290	Receptor-like kinases protein family
	novel_mir_135	BnaA07g23060D	AT1G72460	Receptor-like kinases protein family
	novel_mir_135	BnaC06g24330D	AT1G72460	Receptor-like kinases protein family
	novel_mir_138	BnaA03g45870D	AT4G23130	Receptor-like kinases protein family
	novel_mir_140	BnaC03g04070D	AT5G10020	Leucine-rich receptor-like protein kinase family protein
	novel_mir_140	BnaC03g63900D	AT4G20450	Receptor-like kinases protein family
	novel_mir_149	BnaA06g13530D	AT1G19390	Receptor-like kinases protein family
	novel_mir_149	BnaA08g22050D	AT1G19390	Receptor-like kinases protein family
	novel_mir_149	BnaA08g23630D	AT1G16260	Receptor-like kinases protein family
	novel_mir_149	BnaA09g20410D	AT4G04540	Receptor-like kinases protein family
	novel_mir_149	BnaA09g44190D	AT4G31100	Receptor-like kinases protein family
	novel_mir_149	BnaC07g07450D	AT1G19390	Receptor-like kinases protein family
	novel_mir_149	BnaC08g16900D	AT1G16260	Receptor-like kinases protein family
	novel_mir_149	BnaC08g18800D	AT1G19390	Receptor-like kinases protein family
	novel_mir_149	BnaCnng25690D	AT4G04540	Receptor-like kinases protein family
	novel_mir_161	BnaC04g47830D	AT2G41820	Receptor-like kinases protein family
	novel_mir_167	BnaA06g11820D	AT1G17540	Receptor-like kinases protein family
	novel_mir_169	BnaC01g23080D	AT4G13820	Receptor-like kinases protein family
	novel_mir_169	BnaCnng74750D	AT1G21230	Receptor-like kinases protein family
	novel_mir_176	BnaCnng74750D	AT1G21230	Receptor-like kinases protein family
	novel_mir_183	BnaA05g06820D	AT2G37710	Receptor-like kinases protein family
	novel_mir_183	BnaA05g10510D	AT2G33060	Receptor-like kinases protein family
	novel_mir_183	BnaC04g07660D	AT2G37710	Receptor-like kinases protein family
	novel_mir_188	BnaC03g01060D	AT5G03140	Receptor-like kinases protein family
	novel_mir_206	BnaA02g12730D	AT4G26690	Receptor-like kinases protein family
	novel_mir_212	BnaC07g24050D	AT5G42120	Receptor-like kinases protein family
	novel_mir_222	BnaA02g21220D	AT3G47090	Receptor-like kinases protein family
	novel_mir_222	BnaCnng74750D	AT1G21230	Receptor-like kinases protein family
	novel_mir_235	BnaA10g09930D	AT5G55830	Receptor-like kinases protein family
	novel_mir_237	BnaA01g33140D	AT3G02130	Receptor-like kinases protein family
	novel_mir_237	BnaA04g18920D	AT2G33060	Receptor-like kinases protein family
	novel_mir_237	BnaA08g05360D	AT1G70530	Receptor-like kinases protein family
	novel_mir_254	BnaA03g18570D	AT2G39360	Receptor-like kinases protein family
	novel_mir_254	BnaA10g13170D	AT5G60300	Receptor-like kinases protein family
	novel_mir_254	BnaC09g35640D	AT5G60300	Receptor-like kinases protein family
	novel_mir_254	BnaC09g35950D	AT5G60300	Receptor-like kinases protein family
	novel_mir_260	BnaA02g00580D	AT5G10530	Receptor-like kinases protein family
	novel_mir_260	BnaC02g00260D	AT5G10530	Receptor-like kinases protein family
	novel_mir_260	BnaC09g38190D	AT5G10530	Receptor-like kinases protein family
	novel_mir_261	BnaA06g03060D	AT1G49730	Receptor-like kinases protein family
	novel_mir_261	BnaC06g02630D	AT1G49730	Receptor-like kinases protein family
	novel_mir_264	BnaC03g59400D	AT1G29720	Leucine-rich repeat transmembrane protein kinase
	novel_mir_283	BnaA08g23050D	AT1G17540	Receptor-like kinases protein family
	novel_mir_283	BnaC08g17430D	AT1G17540	Receptor-like kinases protein family
	novel_mir_292	BnaA07g34550D	AT1G78980	Receptor-like kinases protein family
	novel_mir_292	BnaC06g39390D	AT1G78980	Receptor-like kinases protein family
	novel_mir_308	BnaA07g23060D	AT1G72460	Receptor-like kinases protein family
	novel_mir_308	BnaC06g24330D	AT1G72460	Receptor-like kinases protein family
	novel_mir_319	BnaA02g23670D	AT3G47570	Receptor-like kinases protein family
	novel_mir_319	BnaC02g31270D	AT5G20480	Receptor-like kinases protein family
	novel_mir_319	BnaCnng25710D	AT4G04490	Receptor-like kinases protein family
	novel_mir_325	BnaCnng34400D	AT3G47570	Receptor-like kinases protein family
	novel_mir_328	BnaA09g07170D	AT5G65710	Receptor-like kinases protein family
	novel_mir_328	BnaC09g50960D	AT5G65710	Receptor-like kinases protein family
	novel_mir_340	BnaC01g24510D	AT3G46410	Receptor-like kinases protein family
	novel_mir_342	BnaA10g05520D	AT5G49660	Receptor-like kinases protein family
	novel_mir_342	BnaC09g26430D	AT5G49660	Receptor-like kinases protein family
	novel_mir_355	BnaA02g21220D	AT3G47090	Receptor-like kinases protein family
	novel_mir_355	BnaCnng74750D	AT1G21230	Receptor-like kinases protein family
	novel_mir_387	BnaC03g74420D	AT3G47570	Receptor-like kinases protein family
	novel_mir_411	BnaC01g14710D	AT4G23290	Receptor-like kinases protein family
	novel_mir_412	BnaA02g21220D	AT3G47090	Receptor-like kinases protein family
	novel_mir_412	BnaCnng74750D	AT1G21230	Receptor-like kinases protein family
	novel_mir_424	BnaC09g09530D	AT3G28890	Receptor-like kinases protein family
	novel_mir_427	BnaA05g03480D	AT2G43690	Receptor-like kinases protein family
	novel_mir_429	BnaA02g21220D	AT3G47090	Receptor-like kinases protein family
	novel_mir_429	BnaCnng74750D	AT1G21230	Receptor-like kinases protein family
	novel_mir_443	BnaA02g12650D	AT1G66910	Receptor-like kinases protein family
	novel_mir_447	BnaA05g17360D	AT3G11080	Receptor-like kinases protein family
	novel_mir_447	BnaC08g01180D	AT5G40170	Receptor-like kinases protein family
	novel_mir_472	BnaA04g13650D	AT2G23450	Receptor-like kinases protein family
	novel_mir_472	BnaC04g35920D	AT2G23450	Receptor-like kinases protein family
	novel_mir_473	BnaC04g43190D	AT3G24982	Receptor-like kinases protein family
	novel_mir_479	BnaA09g13350D	AT5G49760	Receptor-like kinases protein family
	novel_mir_539	BnaC03g01060D	AT5G03140	Receptor-like kinases protein family
	novel_mir_551	BnaA02g23670D	AT3G47570	Receptor-like kinases protein family
	novel_mir_555	BnaA09g21640D	AT4G11490	Receptor-like kinases protein family
	novel_mir_556	BnaCnng74750D	AT1G21230	Receptor-like kinases protein family
	novel_mir_563	BnaA02g21220D	AT3G47090	Receptor-like kinases protein family
	novel_mir_563	BnaCnng74750D	AT1G21230	Receptor-like kinases protein family
	novel_mir_570	BnaA04g04820D	AT3G53380	Receptor-like kinases protein family
	novel_mir_570	BnaC04g27370D	AT3G53380	Receptor-like kinases protein family
	novel_mir_576	BnaC08g27040D	AT5G51350	Receptor-like kinases protein family
	novel_mir_583	BnaA09g41970D	AT2G23450	Receptor-like kinases protein family
	novel_mir_583	BnaCnng60020D	AT2G23450	Receptor-like kinases protein family
	novel_mir_584	BnaC04g42570D	AT2G32680	Receptor-like kinases protein family
	novel_mir_611	BnaA04g19350D	AT2G33060	Receptor-like kinases protein family
	novel_mir_611	BnaC06g09080D	AT1G51800	Receptor-like kinases protein family
	novel_mir_627	BnaCnng74750D	AT1G21230	Receptor-like kinases protein family
	novel_mir_628	BnaC03g64510D	AT4G20940	Leucine-rich receptor-like protein kinase family protein
	novel_mir_629	BnaA03g49400D	AT4G29180	Receptor-like kinases protein family
	novel_mir_629	BnaC07g41790D	AT4G29180	Receptor-like kinases protein family
	novel_mir_631	BnaA08g17760D	AT1G29750	Receptor-like kinases protein family
	novel_mir_631	BnaA09g26670D	AT1G29750	Receptor-like kinases protein family
	novel_mir_631	BnaC03g59440D	AT1G29750	Receptor-like kinases protein family
	novel_mir_631	BnaC05g22720D	AT1G29750	Receptor-like kinases protein family
	novel_mir_638	BnaA06g04160D	AT1G07650	Receptor-like kinases protein family
	novel_mir_638	BnaC05g05330D	AT1G07650	Receptor-like kinases protein family
	novel_mir_647	BnaA07g28760D	AT1G56130	Leucine-rich repeat transmembrane protein kinase
	novel_mir_654	BnaAnng15620D	AT1G21230	Receptor-like kinases protein family
	novel_mir_654	BnaAnng16900D	AT5G35390	Receptor-like kinases protein family
	novel_mir_654	BnaCnng35570D	AT5G35390	Receptor-like kinases protein family
	novel_mir_655	BnaA01g15810D	AT4G26690	Receptor-like kinases protein family
	novel_mir_655	BnaA03g00310D	AT5G01540	Receptor-like kinases protein family
	novel_mir_655	BnaC01g18900D	AT4G26690	Receptor-like kinases protein family
	novel_mir_655	BnaC07g40640D	AT4G26690	Receptor-like kinases protein family
	novel_mir_659	BnaA02g23670D	AT3G47570	Receptor-like kinases protein family
	novel_mir_659	BnaC02g31270D	AT5G20480	Receptor-like kinases protein family
	novel_mir_660	BnaC01g14710D	AT4G23290	Receptor-like kinases protein family
	novel_mir_676	BnaAnng25230D	AT5G12000	Receptor-like kinases protein family
	novel_mir_676	BnaC02g04170D	AT5G12000	Receptor-like kinases protein family
	novel_mir_689	BnaA01g19380D	AT3G51550	Receptor-like kinases protein family
	novel_mir_689	BnaC01g23340D	AT3G51550	Receptor-like kinases protein family
	novel_mir_698	BnaA03g25520D	AT4G04500	Receptor-like kinases protein family
	novel_mir_698	BnaA03g49400D	AT4G29180	Receptor-like kinases protein family
	novel_mir_698	BnaA05g14440D	AT1G53430	Receptor-like kinases protein family
	novel_mir_698	BnaA06g36930D	AT5G43020	Receptor-like kinases protein family
	novel_mir_698	BnaC03g13530D	AT1G32375	Receptor-like kinases protein family
	novel_mir_698	BnaC07g41790D	AT4G29180	Receptor-like kinases protein family
	novel_mir_698	BnaC09g48650D	AT5G06940	Receptor-like kinases protein family
	novel_mir_698	BnaCnng35830D	AT1G53430	Receptor-like kinases protein family
	novel_mir_701	BnaCnng74750D	AT1G21230	Receptor-like kinases protein family
	novel_mir_702	BnaC05g19280D	AT2G33020	Receptor-like kinases protein family
	novel_mir_705	BnaA02g21220D	AT3G47090	Receptor-like kinases protein family
	novel_mir_705	BnaCnng74750D	AT1G21230	Receptor-like kinases protein family
	novel_mir_723	BnaA03g23420D	AT3G28890	Receptor-like kinases protein family
	novel_mir_739	BnaA10g03480D	AT1G05700	Receptor-like kinases protein family
	novel_mir_746	BnaC03g74420D	AT3G47570	Receptor-like kinases protein family
	novel_mir_760	BnaC02g44350D	AT5G59680	Receptor-like kinases protein family
	novel_mir_774	BnaC09g35060D	AT5G59700	Receptor-like kinases protein family
	novel_mir_788	BnaCnng34350D	AT1G56145	Leucine-rich repeat transmembrane protein kinase
	novel_mir_793	BnaA09g37750D	AT3G59420	Receptor-like kinases protein family
	novel_mir_805	BnaA01g19380D	AT3G51550	Receptor-like kinases protein family
	novel_mir_805	BnaC01g23340D	AT3G51550	Receptor-like kinases protein family
	novel_mir_806	BnaA01g07400D	AT4G29450	Receptor-like kinases protein family
	novel_mir_806	BnaA01g31030D	AT3G11080	Receptor-like kinases protein family
	novel_mir_806	BnaA01g31270D	AT3G28890	Receptor-like kinases protein family
	novel_mir_854	BnaC05g19280D	AT2G33020	Receptor-like kinases protein family
	novel_mir_890	BnaAnng03400D	AT3G47090	Receptor-like kinases protein family
	novel_mir_893	BnaA01g19830D	AT3G46330	Receptor-like kinases protein family
	novel_mir_893	BnaC01g24490D	AT3G46330	Receptor-like kinases protein family
	novel_mir_911	BnaC05g19280D	AT2G33020	Receptor-like kinases protein family
	novel_mir_911	BnaC07g36390D	AT4G20450	Receptor-like kinases protein family
	novel_mir_917	BnaA10g07860D	AT5G51560	Leucine-rich repeat protein kinase family protein
	novel_mir_917	BnaC09g28020D	AT5G51560	Leucine-rich repeat protein kinase family protein
	novel_mir_926	BnaA02g23670D	AT3G47570	Receptor-like kinases protein family
	novel_mir_926	BnaC02g31270D	AT5G20480	Receptor-like kinases protein family
	novel_mir_926	BnaCnng25710D	AT4G04490	Receptor-like kinases protein family
	novel_mir_935	BnaA09g49330D	AT1G07560	Receptor-like kinases protein family
	novel_mir_935	BnaC08g45460D	AT1G07560	Receptor-like kinases protein family
	novel_mir_941	BnaA09g35600D	AT5G51350	Receptor-like kinases protein family
	novel_mir_941	BnaC08g27040D	AT5G51350	Receptor-like kinases protein family
	novel_mir_962	BnaA06g13530D	AT1G19390	Receptor-like kinases protein family
	novel_mir_963	BnaA07g24040D	AT1G69910	Receptor-like kinases protein family
	novel_mir_963	BnaC06g25100D	AT1G69910	Receptor-like kinases protein family
	novel_mir_974	BnaC04g35710D	AT3G11010	Receptor-like kinases protein family
	novel_mir_979	BnaA04g12220D	AT2G21480	Receptor-like kinases protein family
	novel_mir_995	BnaA03g23420D	AT3G28890	Receptor-like kinases protein family
	novel_mir_995	BnaC03g27740D	AT3G28890	Receptor-like kinases protein family
MAPK cascade
	novel_mir_177	BnaA09g44420D	AT1G18890	calcium-dependent protein kinase 1 (CDPK1)
	novel_mir_177	BnaC08g36980D	AT1G18890	calcium-dependent protein kinase 1 (CDPK1)
	novel_mir_121	BnaA07g12770D	AT5G66210	calcium-dependent protein kinase 28 (CPK28)
	novel_mir_121	BnaA09g08020D	AT5G66210	calcium-dependent protein kinase 28 (CPK28)
	novel_mir_121	BnaC07g16820D	AT5G66210	calcium-dependent protein kinase 28 (CPK28)
	novel_mir_138	BnaA06g34930D	AT2G01450	MAP kinase 17 (MPK17)
	novel_mir_229	BnaCnng17720D	AT3G18040	MAP kinase 9 (MPK9)
	novel_mir_844	BnaA06g12330D	AT1G18150	ATMPK8
	novel_mir_844	BnaC05g50100D	AT1G18150	ATMPK8
	novel_mir_110	BnaC03g13390D	AT5G56580	MAP kinase kinase 6 (MKK6)
	novel_mir_698	BnaC06g27080D	AT5G56580	MAP kinase kinase 6 (MKK6)
	novel_mir_392	BnaC09g33900D	AT1G07150	mitogen-activated protein kinase kinase kinase 13 (MAPKKK13)
	novel_mir_666	BnaA03g13660D	AT2G30040	mitogen-activated protein kinase kinase kinase 14 (MAPKKK14)
	novel_mir_130	BnaCnng64060D	AT5G55090	mitogen-activated protein kinase kinase kinase 15 (MAPKKK15)
	novel_mir_184	BnaA03g11580D	AT5G55090	mitogen-activated protein kinase kinase kinase 15 (MAPKKK15)
	novel_mir_184	BnaA10g09350D	AT5G55090	mitogen-activated protein kinase kinase kinase 15 (MAPKKK15)
	novel_mir_115	BnaC01g19100D	AT4G26890	mitogen-activated protein kinase kinase kinase 16 (MAPKKK16)
	novel_mir_443	BnaA03g38420D	AT1G53570	mitogen-activated protein kinase kinase kinase 3 (MAPKKK3)
	novel_mir_443	BnaC03g45260D	AT1G53570	mitogen-activated protein kinase kinase kinase 3 (MAPKKK3)
	novel_mir_206	BnaA07g12320D	AT5G66850	mitogen-activated protein kinase kinase kinase 5 (MAPKKK5)
	novel_mir_206	BnaC02g44030D	AT5G66850	mitogen-activated protein kinase kinase kinase 5 (MAPKKK5)
	novel_mir_206	BnaC07g16520D	AT5G66850	mitogen-activated protein kinase kinase kinase 5 (MAPKKK5)
TFs
	novel_mir_110	BnaA01g36720D	AT3G20840	AP2
	novel_mir_183	BnaA01g00290D	AT4G37750	AP2
	novel_mir_183	BnaC01g01290D	AT4G37750	AP2
	novel_mir_785	BnaA07g13990D	AT2G28550	AP2
	novel_mir_785	BnaC04g15640D	AT2G28550	AP2
	novel_mir_101	BnaA03g49980D	AT4G30080	ARF
	novel_mir_101	BnaC07g42330D	AT4G30080	ARF
	novel_mir_128	BnaA09g26170D	AT5G37020	ARF
	novel_mir_128	BnaC05g23210D	AT1G30330	ARF
	novel_mir_140	BnaA01g13580D	AT4G23980	ARF
	novel_mir_747	BnaC09g23080D	AT1G35520	ARF
	novel_mir_747	BnaC09g23520D	AT1G35540	ARF
	novel_mir_747	BnaC09g51490D	AT1G34410	ARF
	novel_mir_843	BnaA07g11660D	AT1G19850	ARF
	novel_mir_868	BnaC09g23080D	AT1G35520	ARF
	novel_mir_868	BnaC09g23520D	AT1G35540	ARF
	novel_mir_868	BnaC09g51490D	AT1G34410	ARF
	novel_mir_102	BnaAnng25110D	AT5G07210	ARR-B
	novel_mir_102	BnaC02g01700D	AT5G07210	ARR-B
	novel_mir_111	BnaC08g10460D	AT2G25180	ARR-B
	novel_mir_291	BnaA03g01960D	AT5G07210	ARR-B
	novel_mir_536	BnaA03g01960D	AT5G07210	ARR-B
	miR164b	BnaC07g43620D	AT4G32010	B3
	miR164c	BnaC07g43620D	AT4G32010	B3
	miR164d	BnaC07g43620D	AT4G32010	B3
	novel_mir_110	BnaA01g34830D	AT4G31610	B3
	novel_mir_190	BnaC02g36350D	AT3G26790	B3
	novel_mir_406	BnaC01g44850D	AT3G11580	B3
	novel_mir_426	BnaA03g51860D	AT4G32010	B3
	novel_mir_691	BnaA04g12310D	AT2G24700	B3
	novel_mir_698	BnaA07g09400D	AT1G26680	B3
	novel_mir_806	BnaA01g26330D	AT3G18990	B3
	novel_mir_806	BnaC01g33680D	AT3G18990	B3
	novel_mir_111	BnaCnng67580D	AT2G21240	BBR-BPC
	miR395a	BnaC08g36760D	AT1G19350	BES1
	miR395b	BnaC08g36760D	AT1G19350	BES1
	miR395c	BnaC08g36760D	AT1G19350	BES1
	novel_mir_261	BnaA06g13460D	AT1G19350	BES1
	novel_mir_295	BnaC07g35530D	AT4G18890	BES1
	novel_mir_100	BnaC08g31840D	AT3G61950	bHLH
	novel_mir_101	BnaC07g13680D	AT1G22490	bHLH
	novel_mir_111	BnaA01g08070D	AT4G28800	bHLH
	novel_mir_111	BnaA01g08110D	AT4G28800	bHLH
	novel_mir_111	BnaA06g25320D	AT2G18300	bHLH
	novel_mir_111	BnaA07g02010D	AT2G18300	bHLH
	novel_mir_111	BnaA09g09600D	AT2G18300	bHLH
	novel_mir_111	BnaC01g09660D	AT4G28800	bHLH
	novel_mir_111	BnaC01g09690D	AT4G28800	bHLH
	novel_mir_111	BnaC06g01430D	AT2G18300	bHLH
	novel_mir_111	BnaC07g03450D	AT2G18300	bHLH
	novel_mir_119	BnaC02g35640D	AT3G25710	bHLH
	novel_mir_119	BnaA04g28790D	AT2G31210	bHLH
	novel_mir_119	BnaC04g42040D	AT2G31210	bHLH
	novel_mir_133	BnaA06g37950D	AT1G10120	bHLH
	novel_mir_133	BnaA08g25980D	AT1G10120	bHLH
	novel_mir_133	BnaA09g57260D	AT1G10120	bHLH
	novel_mir_133	BnaC05g07820D	AT1G10120	bHLH
	novel_mir_133	BnaC08g13990D	AT1G10120	bHLH
	novel_mir_133	BnaC08g42390D	AT1G10120	bHLH
	novel_mir_140	BnaA09g25430D	AT1G31050	bHLH
	novel_mir_140	BnaCnng10960D	AT1G31050	bHLH
	novel_mir_183	BnaA10g03540D	AT1G05805	bHLH
	novel_mir_183	BnaC03g32090D	AT4G00480	bHLH
	novel_mir_183	BnaC05g03920D	AT1G05805	bHLH
	novel_mir_183	BnaC05g03980D	AT1G05805	bHLH
	novel_mir_183	BnaC09g10990D	AT1G62975	bHLH
	novel_mir_183	BnaCnng68660D	AT4G00480	bHLH
	novel_mir_184	BnaA09g36310D	AT3G56970	bHLH
	novel_mir_206	BnaA03g37180D	AT3G24140	bHLH
	novel_mir_206	BnaC03g43470D	AT3G24140	bHLH
	novel_mir_309	BnaA01g23440D	AT3G24140	bHLH
	novel_mir_309	BnaCnng44210D	AT3G24140	bHLH
	novel_mir_387	BnaA02g14180D	AT1G68920	bHLH
	novel_mir_387	BnaC02g18790D	AT1G68920	bHLH
	novel_mir_461	BnaA06g06490D	AT1G10610	bHLH
	novel_mir_468	BnaC04g02590D	AT2G42300	bHLH
	novel_mir_536	BnaA06g06490D	AT1G10610	bHLH
	novel_mir_536	BnaC05g08100D	AT1G10610	bHLH
	novel_mir_570	BnaA05g30270D	AT3G07340	bHLH
	novel_mir_584	BnaA09g51900D	AT4G00480	bHLH
	novel_mir_584	BnaCnng02290D	AT4G00480	bHLH
	novel_mir_655	BnaA04g28790D	AT2G31210	bHLH
	novel_mir_655	BnaC04g42030D	AT2G31210	bHLH
	novel_mir_655	BnaC04g42040D	AT2G31210	bHLH
	novel_mir_670	BnaA05g18020D	AT1G32640	bHLH
	novel_mir_670	BnaC08g07580D	AT1G32640	bHLH
	novel_mir_679	BnaC02g09630D	AT4G00050	bHLH
	novel_mir_698	BnaA07g27570D	AT1G68920	bHLH
	novel_mir_698	BnaA08g19410D	AT1G25330	bHLH
	novel_mir_698	BnaC06g29840D	AT1G68920	bHLH
	novel_mir_698	BnaCnng04710D	AT1G25330	bHLH
	novel_mir_737	BnaA09g22810D	AT4G09820	bHLH
	novel_mir_737	BnaC09g24870D	AT4G09820	bHLH
	novel_mir_805	BnaC03g32090D	AT4G00480	bHLH
	novel_mir_806	BnaC04g47550D	AT2G41240	bHLH
	novel_mir_111	BnaA04g02670D	AT3G56660	bZIP
	novel_mir_122	BnaC08g40240D	AT1G13600	bZIP
	novel_mir_126	BnaC04g44470D	AT2G35530	bZIP
	novel_mir_128	BnaA05g01800D	AT2G40620	bZIP
	novel_mir_188	BnaA04g23410D	AT2G40620	bZIP
	novel_mir_188	BnaC04g01480D	AT2G40620	bZIP
	novel_mir_188	BnaC04g47290D	AT2G40620	bZIP
	novel_mir_539	BnaA04g23410D	AT2G40620	bZIP
	novel_mir_539	BnaC04g01480D	AT2G40620	bZIP
	novel_mir_539	BnaC04g47290D	AT2G40620	bZIP
	novel_mir_597	BnaA10g28780D	AT1G45249	bZIP
	novel_mir_698	BnaA10g24020D	AT5G06950	bZIP
	novel_mir_698	BnaC09g48640D	AT5G06950	bZIP
	novel_mir_737	BnaA06g39730D	AT3G30530	bZIP
	novel_mir_737	BnaC02g38190D	AT3G30530	bZIP
	novel_mir_737	BnaC07g26080D	AT3G30530	bZIP
	novel_mir_935	BnaA04g12020D	AT2G21230	bZIP
	novel_mir_935	BnaC04g33670D	AT2G21230	bZIP
	novel_mir_100	BnaA09g46350D	AT1G13290	C2H2
	novel_mir_110	BnaA06g36830D	AT5G43170	C2H2
	novel_mir_110	BnaA08g18790D	AT1G27730	C2H2
	novel_mir_110	BnaA09g27780D	AT1G27730	C2H2
	novel_mir_110	BnaC03g58080D	AT1G27730	C2H2
	novel_mir_111	BnaA04g01250D	AT3G60580	C2H2
	novel_mir_128	BnaA07g24790D	AT1G68130	C2H2
	novel_mir_128	BnaC06g26110D	AT1G68130	C2H2
	novel_mir_128	BnaC06g26120D	AT1G68130	C2H2
	novel_mir_128	BnaA09g48950D	AT1G08290	C2H2
	novel_mir_128	BnaC08g43240D	AT1G08290	C2H2
	novel_mir_132	BnaA09g29040D	AT1G26610	C2H2
	novel_mir_132	BnaC05g20240D	AT1G26610	C2H2
	novel_mir_215	BnaA10g25980D	AT5G04240	C2H2
	novel_mir_215	BnaCnng10240D	AT5G04240	C2H2
	novel_mir_238	BnaA01g37250D	AT3G13810	C2H2
	novel_mir_238	BnaC01g37430D	AT1G55110	C2H2
	novel_mir_238	BnaC03g38150D	AT3G13810	C2H2
	novel_mir_278	BnaAnng06980D	AT5G61470	C2H2
	novel_mir_278	BnaUnng03680D	AT5G61470	C2H2
	novel_mir_291	BnaAnng02100D	AT1G34790	C2H2
	novel_mir_296	BnaA02g26190D	AT2G02070	C2H2
	novel_mir_431	BnaC07g39800D	AT4G25610	C2H2
	novel_mir_456	BnaA03g46860D	AT5G03510	C2H2
	novel_mir_456	BnaA10g26510D	AT5G03510	C2H2
	novel_mir_456	BnaC03g01240D	AT5G03510	C2H2
	novel_mir_456	BnaCnng02770D	AT5G03510	C2H2
	novel_mir_523	BnaA03g21040D	AT2G45120	C2H2
	novel_mir_523	BnaA04g01250D	AT3G60580	C2H2
	novel_mir_523	BnaA04g26050D	AT2G45120	C2H2
	novel_mir_523	BnaC03g25100D	AT2G45120	C2H2
	novel_mir_523	BnaC04g50110D	AT2G45120	C2H2
	novel_mir_536	BnaAnng02100D	AT1G34790	C2H2
	novel_mir_547	BnaA03g21040D	AT2G45120	C2H2
	novel_mir_547	BnaA04g26050D	AT2G45120	C2H2
	novel_mir_547	BnaC04g50110D	AT2G45120	C2H2
	novel_mir_618	BnaA04g21410D	AT2G37430	C2H2
	novel_mir_626	BnaA10g25770D	AT5G04390	C2H2
	novel_mir_663	BnaA01g16280D	AT4G27240	C2H2
	novel_mir_680	BnaA09g46350D	AT1G13290	C2H2
	novel_mir_698	BnaA03g13270D	AT4G06634	C2H2
	novel_mir_698	BnaA08g03630D	AT1G75710	C2H2
	novel_mir_698	BnaC03g16080D	AT4G06634	C2H2
	novel_mir_704	BnaAnng06980D	AT5G61470	C2H2
	novel_mir_755	BnaA02g06040D	AT5G22890	C2H2
	novel_mir_774	BnaCnng66930D	AT1G55110	C2H2
	novel_mir_851	BnaC02g34300D	AT2G02070	C2H2
	novel_mir_117	BnaC09g10320D	AT2G20280	C3H
	novel_mir_131	BnaA07g26050D	AT1G66810	C3H
	novel_mir_131	BnaC06g27780D	AT1G66810	C3H
	novel_mir_133	BnaC03g26190D	AT2G47850	C3H
	novel_mir_183	BnaA05g00190D	AT2G47850	C3H
	novel_mir_183	BnaC04g00080D	AT2G47850	C3H
	novel_mir_206	BnaC03g26190D	AT2G47850	C3H
	novel_mir_471	BnaC08g26910D	AT3G55980	C3H
	novel_mir_597	BnaC06g36110D	AT1G75340	C3H
	novel_mir_698	BnaA09g08740D	AT2G16485	C3H
	novel_mir_698	BnaC09g09020D	AT2G16485	C3H
	novel_mir_708	BnaA09g08750D	AT2G16485	C3H
	novel_mir_778	BnaA05g28580D	AT3G55980	C3H
	novel_mir_778	BnaC08g26910D	AT3G55980	C3H
	novel_mir_784	BnaA03g28140D	AT3G02830	C3H
	novel_mir_784	BnaA05g00190D	AT2G47850	C3H
	novel_mir_784	BnaAnng12770D	AT3G02830	C3H
	novel_mir_784	BnaC03g33170D	AT3G02830	C3H
	novel_mir_784	BnaC04g00080D	AT2G47850	C3H
	novel_mir_784	BnaCnng56860D	AT3G02830	C3H
	novel_mir_816	BnaCnng43600D	AT3G21810	C3H
	novel_mir_734	BnaA04g12770D	AT2G22300	CAMTA
	novel_mir_734	BnaC04g34700D	AT2G22300	CAMTA
	novel_mir_929	BnaA04g14570D	AT3G16940	CAMTA
	novel_mir_929	BnaA05g22990D	AT3G16940	CAMTA
	novel_mir_929	BnaC05g36450D	AT3G16940	CAMTA
	novel_mir_101	BnaA02g30040D	AT5G48250	CO-like
	novel_mir_128	BnaA07g08670D	AT1G28050	CO-like
	novel_mir_132	BnaCnng04690D	AT1G25440	CO-like
	novel_mir_251	BnaC09g41990D	AT5G15840	CO-like
	novel_mir_138	BnaCnng43510D	AT3G22760	CPP
	novel_mir_183	BnaCnng43510D	AT3G22760	CPP
	novel_mir_183	BnaCnng56700D	AT3G22760	CPP
	novel_mir_342	BnaA03g36790D	AT3G22780	CPP
	novel_mir_342	BnaA05g16930D	AT3G22780	CPP
	novel_mir_342	BnaC03g42960D	AT3G22780	CPP
	novel_mir_342	BnaCnng27630D	AT3G22780	CPP
	novel_mir_578	BnaC03g42960D	AT3G22780	CPP
	novel_mir_593	BnaA01g18960D	AT4G14770	CPP
	novel_mir_100	BnaA08g29080D	AT1G07640	Dof
	novel_mir_887	BnaC04g44370D	AT2G34140	Dof
	novel_mir_905	BnaC03g20790D	AT2G37590	Dof
	novel_mir_135	BnaC08g04110D	AT1G47870	E2F/DP
	miR166f	BnaA02g16550D	AT1G73730	EIL
	novel_mir_102	BnaA10g04090D	AT1G06160	ERF
	novel_mir_102	BnaC05g04210D	AT1G06160	ERF
	novel_mir_110	BnaC09g39350D	AT5G18450	ERF
	novel_mir_123	BnaA06g07730D	AT1G12980	ERF
	novel_mir_126	BnaA08g01300D	AT1G53170	ERF
	novel_mir_128	BnaA05g04450D	AT2G44940	ERF
	novel_mir_128	BnaC04g03870D	AT2G44940	ERF
	novel_mir_162	BnaAnng01320D	AT5G05410	ERF
	novel_mir_206	BnaC04g03870D	AT2G44940	ERF
	novel_mir_473	BnaAnng01320D	AT5G05410	ERF
	novel_mir_523	BnaA01g27570D	AT3G16770	ERF
	novel_mir_523	BnaC01g35070D	AT3G16770	ERF
	novel_mir_654	BnaA10g04090D	AT1G06160	ERF
	novel_mir_655	BnaA03g40380D	AT5G61600	ERF
	novel_mir_655	BnaA05g04380D	AT2G44840	ERF
	novel_mir_655	BnaA08g30950D	AT4G25470	ERF
	novel_mir_655	BnaA10g07630D	AT5G51990	ERF
	novel_mir_655	BnaAnng34260D	AT4G25470	ERF
	novel_mir_655	BnaC04g53270D	AT2G44840	ERF
	novel_mir_655	BnaC07g31350D	AT5G61600	ERF
	novel_mir_655	BnaUnng01150D	AT4G25470	ERF
	novel_mir_674	BnaA01g31290D	AT3G11020	ERF
	novel_mir_674	BnaA07g21680D	AT1G75490	ERF
	novel_mir_674	BnaAnng23490D	AT3G11020	ERF
	novel_mir_674	BnaCnng69090D	AT1G75490	ERF
	novel_mir_843	BnaC04g55700D	AT4G13620	ERF
	novel_mir_872	BnaC02g09020D	AT5G19790	ERF
	novel_mir_885	BnaA06g02670D	AT3G20310	ERF
	novel_mir_885	BnaC06g03860D	AT1G50640	ERF
	novel_mir_916	BnaA07g10800D	AT1G21910	ERF
	novel_mir_916	BnaC07g14220D	AT1G21910	ERF
	novel_mir_979	BnaA03g18970D	AT2G40220	ERF
	novel_mir_100	BnaA02g14410D	AT1G69580	G2-like
	novel_mir_100	BnaC02g19330D	AT1G69580	G2-like
	novel_mir_101	BnaA07g28130D	AT1G69580	G2-like
	novel_mir_101	BnaC06g28050D	AT1G69580	G2-like
	novel_mir_130	BnaA06g03110D	AT1G49560	G2-like
	novel_mir_190	BnaA03g32590D	AT3G13040	G2-like
	novel_mir_190	BnaC01g38060D	AT3G13040	G2-like
	novel_mir_190	BnaC03g73670D	AT3G13040	G2-like
	novel_mir_292	BnaA06g39930D	AT2G03500	G2-like
	novel_mir_292	BnaC07g22390D	AT2G03500	G2-like
	novel_mir_515	BnaA08g15490D	AT4G37180	G2-like
	novel_mir_515	BnaC03g61720D	AT4G37180	G2-like
	novel_mir_590	BnaC06g25290D	AT1G69580	G2-like
	novel_mir_604	BnaA03g58920D	AT4G28610	G2-like
	novel_mir_698	BnaA01g30110D	AT3G13040	G2-like
	novel_mir_698	BnaC03g73670D	AT3G13040	G2-like
	novel_mir_915	BnaA02g26180D	AT2G02060	G2-like
	novel_mir_915	BnaCnng70380D	AT2G02060	G2-like
	novel_mir_125	BnaA10g10940D	AT5G56860	GATA
	novel_mir_125	BnaC09g33380D	AT5G56860	GATA
	novel_mir_698	BnaC02g40000D	AT5G26930	GATA
	novel_mir_718	BnaA01g02480D	AT4G34680	GATA
	novel_mir_718	BnaC01g03740D	AT4G34680	GATA
	novel_mir_128	BnaC07g46670D	AT4G37650	GRAS
	novel_mir_133	BnaC07g46670D	AT4G37650	GRAS
	novel_mir_135	BnaC04g15290D	AT2G29065	GRAS
	novel_mir_336	BnaA06g15170D	AT1G21450	GRAS
	novel_mir_336	BnaA07g37270D	AT1G21450	GRAS
	novel_mir_336	BnaC07g14490D	AT1G21450	GRAS
	novel_mir_336	BnaCnng58110D	AT1G21450	GRAS
	novel_mir_678	BnaC07g46670D	AT4G37650	GRAS
	novel_mir_737	BnaA06g00290D	AT1G55580	GRAS
	miR390a	BnaA03g33180D	AT3G13960	GRF
	miR390a	BnaC01g15970D	AT4G24150	GRF
	miR390a	BnaCnng77670D	AT4G24150	GRF
	miR390b	BnaA03g33180D	AT3G13960	GRF
	miR390b	BnaC01g15970D	AT4G24150	GRF
	miR390b	BnaCnng77670D	AT4G24150	GRF
	miR390c	BnaA03g33180D	AT3G13960	GRF
	miR390c	BnaC01g15970D	AT4G24150	GRF
	miR390c	BnaCnng77670D	AT4G24150	GRF
	novel_mir_128	BnaA07g04320D	AT2G06200	GRF
	novel_mir_128	BnaC07g38750D	AT4G24150	GRF
	novel_mir_128	BnaCnng68330D	AT2G06200	GRF
	novel_mir_133	BnaA01g00300D	AT4G37740	GRF
	novel_mir_133	BnaA02g10150D	AT5G53660	GRF
	novel_mir_133	BnaA03g16700D	AT2G36400	GRF
	novel_mir_133	BnaA03g23060D	AT2G22840	GRF
	novel_mir_133	BnaA03g54290D	AT4G37740	GRF
	novel_mir_133	BnaA03g54950D	AT4G37740	GRF
	novel_mir_133	BnaA04g05130D	AT3G52910	GRF
	novel_mir_133	BnaA04g26220D	AT2G45480	GRF
	novel_mir_133	BnaA05g07850D	AT2G36400	GRF
	novel_mir_133	BnaA07g15850D	AT3G52910	GRF
	novel_mir_133	BnaA08g30080D	AT4G37740	GRF
	novel_mir_133	BnaA09g33270D	AT3G52910	GRF
	novel_mir_133	BnaC01g01310D	AT4G37740	GRF
	novel_mir_133	BnaC02g44780D	AT5G53660	GRF
	novel_mir_133	BnaC03g20100D	AT2G36400	GRF
	novel_mir_133	BnaC03g27220D	AT2G22840	GRF
	novel_mir_133	BnaC04g08880D	AT2G36400	GRF
	novel_mir_133	BnaC04g50230D	AT2G45480	GRF
	novel_mir_133	BnaC06g14240D	AT3G52910	GRF
	novel_mir_133	BnaC07g38750D	AT4G24150	GRF
	novel_mir_133	BnaC07g46760D	AT4G37740	GRF
	novel_mir_133	BnaC08g24080D	AT3G52910	GRF
	novel_mir_133	BnaCnng50230D	AT3G52910	GRF
	novel_mir_190	BnaC05g51140D	AT1G28420	HB-other
	novel_mir_714	BnaC09g45370D	AT5G11270	HB-other
	novel_mir_725	BnaA02g20680D	AT4G02560	HB-other
	novel_mir_750	BnaA09g27250D	AT1G28420	HB-other
	novel_mir_750	BnaC05g51140D	AT1G28420	HB-other
	novel_mir_915	BnaA09g27250D	AT1G28420	HB-other
	novel_mir_915	BnaC05g51140D	AT1G28420	HB-other
	miR166f	BnaA02g06170D	AT5G60690	HD-ZIP
	miR166f	BnaA04g20300D	AT2G34710	HD-ZIP
	miR166f	BnaA05g09120D	AT2G34710	HD-ZIP
	miR166f	BnaA06g01940D	AT1G52150	HD-ZIP
	miR166f	BnaA06g18550D	AT5G60690	HD-ZIP
	miR166f	BnaA08g01600D	AT1G52150	HD-ZIP
	miR166f	BnaA08g11980D	AT4G32880	HD-ZIP
	miR166f	BnaA09g26050D	AT1G30490	HD-ZIP
	miR166f	BnaA10g13520D	AT5G60690	HD-ZIP
	miR166f	BnaAnng30670D	AT4G32880	HD-ZIP
	miR166f	BnaC03g55030D	AT5G60690	HD-ZIP
	miR166f	BnaC03g66860D	AT4G32880	HD-ZIP
	miR166f	BnaC03g69040D	AT1G52150	HD-ZIP
	miR166f	BnaC04g10480D	AT2G34710	HD-ZIP
	miR166f	BnaC05g23470D	AT1G30490	HD-ZIP
	miR166f	BnaC06g05240D	AT1G52150	HD-ZIP
	miR166f	BnaC09g54340D	AT5G60690	HD-ZIP
	novel_mir_102	BnaA04g12880D	AT2G22430	HD-ZIP
	novel_mir_102	BnaA04g12890D	AT2G22430	HD-ZIP
	novel_mir_104	BnaA10g18950D	AT5G15150	HD-ZIP
	novel_mir_104	BnaC05g20010D	AT5G15150	HD-ZIP
	novel_mir_111	BnaA03g01050D	AT5G03790	HD-ZIP
	novel_mir_111	BnaC03g01410D	AT5G03790	HD-ZIP
	novel_mir_115	BnaC04g04470D	AT3G61150	HD-ZIP
	novel_mir_125	BnaA02g06170D	AT5G60690	HD-ZIP
	novel_mir_125	BnaA04g20300D	AT2G34710	HD-ZIP
	novel_mir_125	BnaA05g09120D	AT2G34710	HD-ZIP
	novel_mir_125	BnaA06g01940D	AT1G52150	HD-ZIP
	novel_mir_125	BnaA06g18550D	AT5G60690	HD-ZIP
	novel_mir_125	BnaA08g01600D	AT1G52150	HD-ZIP
	novel_mir_125	BnaA08g11980D	AT4G32880	HD-ZIP
	novel_mir_125	BnaA09g26050D	AT1G30490	HD-ZIP
	novel_mir_125	BnaA10g13520D	AT5G60690	HD-ZIP
	novel_mir_125	BnaAnng30670D	AT4G32880	HD-ZIP
	novel_mir_125	BnaC03g55030D	AT5G60690	HD-ZIP
	novel_mir_125	BnaC03g66860D	AT4G32880	HD-ZIP
	novel_mir_125	BnaC03g69040D	AT1G52150	HD-ZIP
	novel_mir_125	BnaC04g10480D	AT2G34710	HD-ZIP
	novel_mir_125	BnaC05g23470D	AT1G30490	HD-ZIP
	novel_mir_125	BnaC06g05240D	AT1G52150	HD-ZIP
	novel_mir_125	BnaC09g54340D	AT5G60690	HD-ZIP
	novel_mir_130	BnaA07g18950D	AT3G61150	HD-ZIP
	novel_mir_130	BnaCnng13490D	AT3G61150	HD-ZIP
	novel_mir_130	BnaCnng73330D	AT3G61890	HD-ZIP
	novel_mir_237	BnaA09g09650D	AT2G18550	HD-ZIP
	novel_mir_367	BnaA05g09120D	AT2G34710	HD-ZIP
	novel_mir_426	BnaA08g08410D	AT4G17710	HD-ZIP
	novel_mir_426	BnaC08g10960D	AT4G17710	HD-ZIP
	novel_mir_445	BnaA02g03520D	AT5G17320	HD-ZIP
	novel_mir_445	BnaC02g07220D	AT5G17320	HD-ZIP
	novel_mir_445	BnaC09g40650D	AT5G17320	HD-ZIP
	novel_mir_469	BnaA02g06170D	AT5G60690	HD-ZIP
	novel_mir_469	BnaA04g20300D	AT2G34710	HD-ZIP
	novel_mir_469	BnaA05g09120D	AT2G34710	HD-ZIP
	novel_mir_469	BnaA06g01940D	AT1G52150	HD-ZIP
	novel_mir_469	BnaA06g18550D	AT5G60690	HD-ZIP
	novel_mir_469	BnaA08g01600D	AT1G52150	HD-ZIP
	novel_mir_469	BnaA08g11980D	AT4G32880	HD-ZIP
	novel_mir_469	BnaA09g26050D	AT1G30490	HD-ZIP
	novel_mir_469	BnaA10g13520D	AT5G60690	HD-ZIP
	novel_mir_469	BnaAnng30670D	AT4G32880	HD-ZIP
	novel_mir_469	BnaC03g55030D	AT5G60690	HD-ZIP
	novel_mir_469	BnaC03g66860D	AT4G32880	HD-ZIP
	novel_mir_469	BnaC03g69040D	AT1G52150	HD-ZIP
	novel_mir_469	BnaC04g10480D	AT2G34710	HD-ZIP
	novel_mir_469	BnaC05g23470D	AT1G30490	HD-ZIP
	novel_mir_469	BnaC06g05240D	AT1G52150	HD-ZIP
	novel_mir_469	BnaC09g54340D	AT5G60690	HD-ZIP
	novel_mir_717	BnaA07g19690D	AT1G79840	HD-ZIP
	novel_mir_717	BnaC06g18950D	AT1G79840	HD-ZIP
	novel_mir_806	BnaC08g44100D	AT1G05230	HD-ZIP
	novel_mir_806	BnaCnng73480D	AT1G05230	HD-ZIP
	novel_mir_888	BnaA07g19690D	AT1G79840	HD-ZIP
	novel_mir_888	BnaC06g18950D	AT1G79840	HD-ZIP
	novel_mir_893	BnaA03g05260D	AT5G15150	HD-ZIP
	novel_mir_893	BnaC03g06800D	AT5G15150	HD-ZIP
	miR395a	BnaA05g32280D	AT3G02990	HSF
	miR395a	BnaCnng06170D	AT3G02990	HSF
	miR395b	BnaA05g32280D	AT3G02990	HSF
	miR395b	BnaCnng06170D	AT3G02990	HSF
	miR395c	BnaA05g32280D	AT3G02990	HSF
	miR395c	BnaCnng06170D	AT3G02990	HSF
	novel_mir_104	BnaC07g07130D	AT3G24520	HSF
	novel_mir_111	BnaC03g43010D	AT3G22830	HSF
	novel_mir_111	BnaCnng14280D	AT3G22830	HSF
	novel_mir_111	BnaCnng14290D	AT3G22830	HSF
	novel_mir_196	BnaC04g28450D	AT3G51910	HSF
	novel_mir_680	BnaA08g06910D	AT1G32330	HSF
	novel_mir_750	BnaA09g40360D	AT3G63350	HSF
	novel_mir_119	BnaC04g04180D	AT2G45420	LBD
	novel_mir_285	BnaA09g49180D	AT1G07900	LBD
	novel_mir_285	BnaC08g43470D	AT1G07900	LBD
	novel_mir_102	BnaCnng56130D	AT5G13790	MIKC_MADS
	novel_mir_104	BnaA09g36710D	AT3G57390	MIKC_MADS
	novel_mir_104	BnaC08g28320D	AT3G57390	MIKC_MADS
	novel_mir_104	BnaCnng07450D	AT3G57390	MIKC_MADS
	novel_mir_110	BnaC06g38460D	AT1G77980	MIKC_MADS
	novel_mir_111	BnaA09g36710D	AT3G57390	MIKC_MADS
	novel_mir_206	BnaA03g43820D	AT4G18960	MIKC_MADS
	novel_mir_206	BnaC01g11460D	AT4G18960	MIKC_MADS
	novel_mir_206	BnaC03g62970D	AT4G18960	MIKC_MADS
	novel_mir_235	BnaA04g12990D	AT2G22540	MIKC_MADS
	novel_mir_235	BnaA09g42480D	AT2G22540	MIKC_MADS
	novel_mir_235	BnaC04g35060D	AT2G22540	MIKC_MADS
	novel_mir_676	BnaCnng07450D	AT3G57390	MIKC_MADS
	novel_mir_520	BnaC06g30770D	AT1G69540	M-type_MADS
	novel_mir_629	BnaA04g09910D	AT5G41200	M-type_MADS
	novel_mir_698	BnaA01g25970D	AT5G60440	M-type_MADS
	novel_mir_698	BnaC01g33180D	AT5G60440	M-type_MADS
	novel_mir_101	BnaAnng05010D	AT5G65790	MYB
	novel_mir_101	BnaC02g43910D	AT5G65790	MYB
	novel_mir_102	BnaA10g27190D	AT5G02320	MYB
	novel_mir_102	BnaCnng03520D	AT5G02320	MYB
	novel_mir_104	BnaC07g27330D	AT5G49620	MYB
	novel_mir_104	BnaA05g26450D	AT3G12720	MYB
	novel_mir_104	BnaAnng33850D	AT3G12720	MYB
	novel_mir_104	BnaC05g40470D	AT3G12720	MYB
	novel_mir_104	BnaC05g40480D	AT3G12720	MYB
	novel_mir_104	BnaA03g02860D	AT5G10280	MYB
	novel_mir_111	BnaA02g03170D	AT5G16600	MYB
	novel_mir_111	BnaA06g37380D	AT4G38620	MYB
	novel_mir_111	BnaA10g17890D	AT5G16600	MYB
	novel_mir_111	BnaC02g06730D	AT5G16600	MYB
	novel_mir_111	BnaC07g47650D	AT4G38620	MYB
	novel_mir_111	BnaC09g41280D	AT5G16600	MYB
	novel_mir_119	BnaA08g12050D	AT4G32730	MYB
	novel_mir_119	BnaC03g66940D	AT4G32730	MYB
	novel_mir_123	BnaA09g11780D	AT1G63910	MYB
	novel_mir_123	BnaC09g12530D	AT1G63910	MYB
	novel_mir_125	BnaA07g16010D	AT3G53200	MYB
	novel_mir_125	BnaA08g19860D	AT1G26780	MYB
	novel_mir_125	BnaCnng12230D	AT1G26780	MYB
	novel_mir_126	BnaA08g10420D	AT4G22680	MYB
	novel_mir_126	BnaC03g65090D	AT4G22680	MYB
	novel_mir_126	BnaA05g22120D	AT3G18100	MYB
	novel_mir_131	BnaAnng27960D	AT2G32460	MYB
	novel_mir_131	BnaCnng51960D	AT2G32460	MYB
	novel_mir_138	BnaA10g17890D	AT5G16600	MYB
	novel_mir_138	BnaC09g41280D	AT5G16600	MYB
	novel_mir_148	BnaA02g30720D	AT5G49330	MYB
	novel_mir_148	BnaC02g39010D	AT5G49330	MYB
	novel_mir_183	BnaC07g27140D	AT5G49330	MYB
	novel_mir_241	BnaA03g29470D	AT3G06490	MYB
	novel_mir_376	BnaA01g11280D	AT4G21440	MYB
	novel_mir_376	BnaC01g41180D	AT4G21440	MYB
	novel_mir_431	BnaA06g31470D	AT3G28470	MYB
	novel_mir_447	BnaA09g32720D	AT3G52250	MYB
	novel_mir_483	BnaC03g74080D	AT1G56650	MYB
	novel_mir_504	BnaA02g32790D	AT5G23650	MYB
	novel_mir_504	BnaAnng28150D	AT5G23650	MYB
	novel_mir_504	BnaCnng62030D	AT5G23650	MYB
	novel_mir_515	BnaA02g26580D	AT2G02820	MYB
	novel_mir_515	BnaC02g34810D	AT2G02820	MYB
	novel_mir_536	BnaC08g26660D	AT3G55730	MYB
	novel_mir_553	BnaA06g09160D	AT1G14350	MYB
	novel_mir_628	BnaA08g15610D	AT4G37260	MYB
	novel_mir_628	BnaC03g61550D	AT4G37260	MYB
	novel_mir_645	BnaC04g21890D	AT3G61250	MYB
	novel_mir_698	BnaC06g34910D	AT1G74080	MYB
	novel_mir_724	BnaC02g06730D	AT5G16600	MYB
	novel_mir_778	BnaA06g15640D	AT3G49690	MYB
	novel_mir_778	BnaA06g24760D	AT5G65790	MYB
	novel_mir_778	BnaAnng05010D	AT5G65790	MYB
	novel_mir_778	BnaC02g43910D	AT5G65790	MYB
	novel_mir_778	BnaCnng13370D	AT5G65790	MYB
	novel_mir_807	BnaA07g25720D	AT1G66230	MYB
	novel_mir_807	BnaCnng17910D	AT1G66230	MYB
	novel_mir_842	BnaA09g38510D	AT3G60460	MYB
	novel_mir_865	BnaA09g02470D	AT3G29020	MYB
	novel_mir_101	BnaA09g37190D	AT3G57980	MYB_related
	novel_mir_101	BnaC08g28910D	AT3G57980	MYB_related
	novel_mir_110	BnaA04g26950D	AT2G47210	MYB_related
	novel_mir_110	BnaC04g51430D	AT2G47210	MYB_related
	novel_mir_110	BnaC04g52380D	AT2G47210	MYB_related
	novel_mir_111	BnaA09g37190D	AT3G57980	MYB_related
	novel_mir_125	BnaA10g17370D	AT5G17300	MYB_related
	novel_mir_125	BnaC09g40660D	AT5G17300	MYB_related
	novel_mir_254	BnaA09g55480D	AT3G60110	MYB_related
	novel_mir_447	BnaC08g18470D	AT1G18960	MYB_related
	novel_mir_547	BnaA09g55480D	AT3G60110	MYB_related
	novel_mir_547	BnaC08g30340D	AT3G60110	MYB_related
	novel_mir_679	BnaC06g25000D	AT1G70000	MYB_related
	novel_mir_778	BnaC05g05250D	AT1G07540	MYB_related
	novel_mir_812	BnaA09g37190D	AT3G57980	MYB_related
	novel_mir_812	BnaC08g28910D	AT3G57980	MYB_related
	novel_mir_885	BnaA04g01380D	AT3G60110	MYB_related
	novel_mir_885	BnaA09g55480D	AT3G60110	MYB_related
	novel_mir_885	BnaC04g22430D	AT3G60110	MYB_related
	novel_mir_885	BnaC08g30340D	AT3G60110	MYB_related
	novel_mir_929	BnaC08g45040D	AT1G06910	MYB_related
	novel_mir_957	BnaA09g44970D	AT1G17520	MYB_related
	novel_mir_957	BnaC08g37720D	AT1G17520	MYB_related
	miR164b	BnaA01g28990D	AT3G15170	NAC
	miR164b	BnaA02g09970D	AT5G53950	NAC
	miR164b	BnaA03g32550D	AT3G12977	NAC
	miR164b	BnaA03g33770D	AT3G15170	NAC
	miR164b	BnaA04g09470D	AT5G39610	NAC
	miR164b	BnaA05g26240D	AT3G12977	NAC
	miR164b	BnaA06g31080D	AT3G29035	NAC
	miR164b	BnaA07g14730D	AT5G39610	NAC
	miR164b	BnaA08g00130D	AT1G56010	NAC
	miR164b	BnaA10g30260D	AT5G07680	NAC
	miR164b	BnaAnng06380D	AT5G07680	NAC
	miR164b	BnaAnng07000D	AT5G61430	NAC
	miR164b	BnaC01g36350D	AT3G15170	NAC
	miR164b	BnaC02g01470D	AT5G07680	NAC
	miR164b	BnaC02g13890D	AT5G53950	NAC
	miR164b	BnaC03g38960D	AT3G15170	NAC
	miR164b	BnaC03g70990D	AT1G56010	NAC
	miR164b	BnaC03g73730D	AT3G12977	NAC
	miR164b	BnaC04g31690D	AT5G39610	NAC
	miR164b	BnaC04g34520D	AT3G15170	NAC
	miR164b	BnaC05g38460D	AT3G15170	NAC
	miR164b	BnaC06g12550D	AT5G39610	NAC
	miR164b	BnaC07g49940D	AT5G61430	NAC
	miR164b	BnaCnng49350D	AT3G29035	NAC
	miR164b	BnaCnng66010D	AT5G07680	NAC
	miR164c	BnaA01g28990D	AT3G15170	NAC
	miR164c	BnaA02g09970D	AT5G53950	NAC
	miR164c	BnaA03g32550D	AT3G12977	NAC
	miR164c	BnaA03g33770D	AT3G15170	NAC
	miR164c	BnaA04g09470D	AT5G39610	NAC
	miR164c	BnaA05g26240D	AT3G12977	NAC
	miR164c	BnaA06g31080D	AT3G29035	NAC
	miR164c	BnaA07g14730D	AT5G39610	NAC
	miR164c	BnaA08g00130D	AT1G56010	NAC
	miR164c	BnaA10g30260D	AT5G07680	NAC
	miR164c	BnaAnng06380D	AT5G07680	NAC
	miR164c	BnaAnng07000D	AT5G61430	NAC
	miR164c	BnaC01g36350D	AT3G15170	NAC
	miR164c	BnaC02g01470D	AT5G07680	NAC
	miR164c	BnaC02g13890D	AT5G53950	NAC
	miR164c	BnaC03g38960D	AT3G15170	NAC
	miR164c	BnaC03g70990D	AT1G56010	NAC
	miR164c	BnaC03g73730D	AT3G12977	NAC
	miR164c	BnaC04g31690D	AT5G39610	NAC
	miR164c	BnaC04g34520D	AT3G15170	NAC
	miR164c	BnaC05g38460D	AT3G15170	NAC
	miR164c	BnaC06g12550D	AT5G39610	NAC
	miR164c	BnaC07g49940D	AT5G61430	NAC
	miR164c	BnaCnng49350D	AT3G29035	NAC
	miR164c	BnaCnng66010D	AT5G07680	NAC
	miR164d	BnaA01g28990D	AT3G15170	NAC
	miR164d	BnaA02g09970D	AT5G53950	NAC
	miR164d	BnaA03g32550D	AT3G12977	NAC
	miR164d	BnaA03g33770D	AT3G15170	NAC
	miR164d	BnaA04g09470D	AT5G39610	NAC
	miR164d	BnaA05g26240D	AT3G12977	NAC
	miR164d	BnaA06g31080D	AT3G29035	NAC
	miR164d	BnaA07g14730D	AT5G39610	NAC
	miR164d	BnaA08g00130D	AT1G56010	NAC
	miR164d	BnaA10g30260D	AT5G07680	NAC
	miR164d	BnaAnng06380D	AT5G07680	NAC
	miR164d	BnaAnng07000D	AT5G61430	NAC
	miR164d	BnaC01g36350D	AT3G15170	NAC
	miR164d	BnaC02g01470D	AT5G07680	NAC
	miR164d	BnaC02g13890D	AT5G53950	NAC
	miR164d	BnaC03g38960D	AT3G15170	NAC
	miR164d	BnaC03g70990D	AT1G56010	NAC
	miR164d	BnaC03g73730D	AT3G12977	NAC
	miR164d	BnaC04g31690D	AT5G39610	NAC
	miR164d	BnaC04g34520D	AT3G15170	NAC
	miR164d	BnaC05g38460D	AT3G15170	NAC
	miR164d	BnaC06g12550D	AT5G39610	NAC
	miR164d	BnaC07g49940D	AT5G61430	NAC
	miR164d	BnaCnng49350D	AT3G29035	NAC
	miR164d	BnaCnng66010D	AT5G07680	NAC
	novel_mir_102	BnaC05g00960D	AT3G04430	NAC
	novel_mir_125	BnaA01g08370D	AT4G28500	NAC
	novel_mir_128	BnaA07g14780D	AT5G39820	NAC
	novel_mir_132	BnaA09g11120D	AT1G64100	NAC
	novel_mir_251	BnaA07g13130D	AT2G27300	NAC
	novel_mir_387	BnaA06g31080D	AT3G29035	NAC
	novel_mir_387	BnaA09g02500D	AT3G29035	NAC
	novel_mir_387	BnaC07g25530D	AT3G29035	NAC
	novel_mir_387	BnaCnng49350D	AT3G29035	NAC
	novel_mir_420	BnaC07g13550D	AT1G32870	NAC
	novel_mir_447	BnaCnng49700D	AT1G33060	NAC
	novel_mir_471	BnaC02g43170D	AT5G64530	NAC
	novel_mir_490	BnaA01g26760D	AT3G18400	NAC
	novel_mir_490	BnaCnng55590D	AT3G18400	NAC
	novel_mir_490	BnaCnng63190D	AT3G18400	NAC
	novel_mir_547	BnaC03g70990D	AT1G56010	NAC
	novel_mir_591	BnaA07g13130D	AT2G27300	NAC
	novel_mir_592	BnaA09g11120D	AT1G64100	NAC
	novel_mir_662	BnaC07g49940D	AT5G61430	NAC
	novel_mir_698	BnaA07g03200D	AT2G17040	NAC
	novel_mir_698	BnaC07g06080D	AT2G17040	NAC
	novel_mir_707	BnaA05g37410D	AT3G04070	NAC
	novel_mir_707	BnaC05g47490D	AT3G04070	NAC
	novel_mir_747	BnaA05g37410D	AT3G04070	NAC
	novel_mir_770	BnaC04g16940D	AT2G27300	NAC
	novel_mir_772	BnaA03g02640D	AT5G08790	NAC
	novel_mir_772	BnaC03g03740D	AT5G08790	NAC
	novel_mir_793	BnaA09g06060D	AT5G62380	NAC
	novel_mir_121	BnaA08g25950D	AT1G10170	NF-X1
	novel_mir_121	BnaC08g14030D	AT1G10170	NF-X1
	novel_mir_662	BnaC03g37550D	AT3G12480	NF-YC
	novel_mir_662	BnaC03g37560D	AT3G12480	NF-YC
	novel_mir_110	BnaA01g35090D	AT4G24020	Nin-like
	novel_mir_110	BnaC01g15850D	AT4G24020	Nin-like
	novel_mir_110	BnaC07g38670D	AT4G24020	Nin-like
	novel_mir_258	BnaA03g20260D	AT2G43500	Nin-like
	novel_mir_258	BnaC03g24230D	AT2G43500	Nin-like
	novel_mir_496	BnaA04g25110D	AT2G43500	Nin-like
	novel_mir_496	BnaC04g48980D	AT2G43500	Nin-like
	novel_mir_553	BnaA01g35090D	AT4G24020	Nin-like
	novel_mir_553	BnaC01g15850D	AT4G24020	Nin-like
	novel_mir_553	BnaC07g38670D	AT4G24020	Nin-like
	novel_mir_750	BnaA03g26520D	AT1G20640	Nin-like
	novel_mir_750	BnaC09g48920D	AT1G20640	Nin-like
	novel_mir_128	BnaA08g19490D	AT1G25560	RAV
	novel_mir_128	BnaA09g28670D	AT1G25560	RAV
	novel_mir_128	BnaC05g20560D	AT1G25560	RAV
	novel_mir_128	BnaCnng04580D	AT1G25560	RAV
	miR156b	BnaA02g14580D	AT1G69170	SBP
	miR156b	BnaA03g13580D	AT5G50670	SBP
	miR156b	BnaA04g24340D	AT2G42200	SBP
	miR156b	BnaA04g27550D	AT3G57920	SBP
	miR156b	BnaA05g02680D	AT2G42200	SBP
	miR156b	BnaA06g36780D	AT5G43270	SBP
	miR156b	BnaA07g08830D	AT1G27370	SBP
	miR156b	BnaA07g08840D	AT1G27360	SBP
	miR156b	BnaA07g17550D	AT3G57920	SBP
	miR156b	BnaA09g16340D	AT5G43270	SBP
	miR156b	BnaA09g27960D	AT1G27360	SBP
	miR156b	BnaAnng25050D	AT1G27370	SBP
	miR156b	BnaC02g14000D	AT1G69170	SBP
	miR156b	BnaC02g19100D	AT1G69170	SBP
	miR156b	BnaC03g16490D	AT5G50670	SBP
	miR156b	BnaC03g27870D	AT5G50670	SBP
	miR156b	BnaC03g57620D	AT1G27370	SBP
	miR156b	BnaC04g02520D	AT2G42200	SBP
	miR156b	BnaC04g23930D	AT3G57920	SBP
	miR156b	BnaC04g48150D	AT2G42200	SBP
	miR156b	BnaC05g21270D	AT1G27360	SBP
	miR156b	BnaC05g21280D	AT1G27370	SBP
	miR156b	BnaC06g16200D	AT3G57920	SBP
	miR156b	BnaC07g11380D	AT1G27360	SBP
	miR156b	BnaC07g11390D	AT1G27370	SBP
	miR156b	BnaC07g17030D	AT5G43270	SBP
	miR156b	BnaC09g17430D	AT5G43270	SBP
	miR156b	BnaC09g27080D	AT5G50670	SBP
	miR156b	BnaCnng61400D	AT1G69170	SBP
	miR156c	BnaA02g14580D	AT1G69170	SBP
	miR156c	BnaA03g13580D	AT5G50670	SBP
	miR156c	BnaA04g24340D	AT2G42200	SBP
	miR156c	BnaA04g27550D	AT3G57920	SBP
	miR156c	BnaA05g02680D	AT2G42200	SBP
	miR156c	BnaA06g36780D	AT5G43270	SBP
	miR156c	BnaA07g08830D	AT1G27370	SBP
	miR156c	BnaA07g08840D	AT1G27360	SBP
	miR156c	BnaA07g17550D	AT3G57920	SBP
	miR156c	BnaA09g16340D	AT5G43270	SBP
	miR156c	BnaA09g27960D	AT1G27360	SBP
	miR156c	BnaAnng25050D	AT1G27370	SBP
	miR156c	BnaC02g14000D	AT1G69170	SBP
	miR156c	BnaC02g19100D	AT1G69170	SBP
	miR156c	BnaC03g16490D	AT5G50670	SBP
	miR156c	BnaC03g27870D	AT5G50670	SBP
	miR156c	BnaC03g57620D	AT1G27370	SBP
	miR156c	BnaC04g02520D	AT2G42200	SBP
	miR156c	BnaC04g23930D	AT3G57920	SBP
	miR156c	BnaC04g48150D	AT2G42200	SBP
	miR156c	BnaC05g21270D	AT1G27360	SBP
	miR156c	BnaC05g21280D	AT1G27370	SBP
	miR156c	BnaC06g16200D	AT3G57920	SBP
	miR156c	BnaC07g11380D	AT1G27360	SBP
	miR156c	BnaC07g11390D	AT1G27370	SBP
	miR156c	BnaC07g17030D	AT5G43270	SBP
	miR156c	BnaC09g17430D	AT5G43270	SBP
	miR156c	BnaC09g27080D	AT5G50670	SBP
	miR156c	BnaCnng61400D	AT1G69170	SBP
	miR156g	BnaA02g14580D	AT1G69170	SBP
	miR156g	BnaA03g13580D	AT5G50670	SBP
	miR156g	BnaA04g24340D	AT2G42200	SBP
	miR156g	BnaA04g27550D	AT3G57920	SBP
	miR156g	BnaA05g02680D	AT2G42200	SBP
	miR156g	BnaA06g36780D	AT5G43270	SBP
	miR156g	BnaA07g08830D	AT1G27370	SBP
	miR156g	BnaA07g08840D	AT1G27360	SBP
	miR156g	BnaA07g17550D	AT3G57920	SBP
	miR156g	BnaA09g16340D	AT5G43270	SBP
	miR156g	BnaA09g27960D	AT1G27360	SBP
	miR156g	BnaAnng25050D	AT1G27370	SBP
	miR156g	BnaC02g14000D	AT1G69170	SBP
	miR156g	BnaC02g19100D	AT1G69170	SBP
	miR156g	BnaC03g16490D	AT5G50670	SBP
	miR156g	BnaC03g27870D	AT5G50670	SBP
	miR156g	BnaC03g57620D	AT1G27370	SBP
	miR156g	BnaC04g02520D	AT2G42200	SBP
	miR156g	BnaC04g23930D	AT3G57920	SBP
	miR156g	BnaC04g48150D	AT2G42200	SBP
	miR156g	BnaC05g21270D	AT1G27360	SBP
	miR156g	BnaC05g21280D	AT1G27370	SBP
	miR156g	BnaC06g16200D	AT3G57920	SBP
	miR156g	BnaC07g11380D	AT1G27360	SBP
	miR156g	BnaC07g11390D	AT1G27370	SBP
	miR156g	BnaC07g17030D	AT5G43270	SBP
	miR156g	BnaC09g17430D	AT5G43270	SBP
	miR156g	BnaC09g27080D	AT5G50670	SBP
	miR156g	BnaCnng61400D	AT1G69170	SBP
	novel_mir_183	BnaA05g00780D	AT2G47070	SBP
	novel_mir_183	BnaC04g00420D	AT2G47070	SBP
	novel_mir_235	BnaA02g14580D	AT1G69170	SBP
	novel_mir_235	BnaA03g13580D	AT5G50670	SBP
	novel_mir_235	BnaA04g24340D	AT2G42200	SBP
	novel_mir_235	BnaA04g27550D	AT3G57920	SBP
	novel_mir_235	BnaA05g02680D	AT2G42200	SBP
	novel_mir_235	BnaA06g36780D	AT5G43270	SBP
	novel_mir_235	BnaA07g08830D	AT1G27370	SBP
	novel_mir_235	BnaA07g08840D	AT1G27360	SBP
	novel_mir_235	BnaA07g17550D	AT3G57920	SBP
	novel_mir_235	BnaA07g27730D	AT1G69170	SBP
	novel_mir_235	BnaA09g16340D	AT5G43270	SBP
	novel_mir_235	BnaA09g27960D	AT1G27360	SBP
	novel_mir_235	BnaAnng25050D	AT1G27370	SBP
	novel_mir_235	BnaC02g14000D	AT1G69170	SBP
	novel_mir_235	BnaC02g19100D	AT1G69170	SBP
	novel_mir_235	BnaC03g16490D	AT5G50670	SBP
	novel_mir_235	BnaC03g27870D	AT5G50670	SBP
	novel_mir_235	BnaC03g57620D	AT1G27370	SBP
	novel_mir_235	BnaC04g02520D	AT2G42200	SBP
	novel_mir_235	BnaC04g23930D	AT3G57920	SBP
	novel_mir_235	BnaC04g48150D	AT2G42200	SBP
	novel_mir_235	BnaC05g21270D	AT1G27360	SBP
	novel_mir_235	BnaC05g21280D	AT1G27370	SBP
	novel_mir_235	BnaC06g16200D	AT3G57920	SBP
	novel_mir_235	BnaC07g11380D	AT1G27360	SBP
	novel_mir_235	BnaC07g11390D	AT1G27370	SBP
	novel_mir_235	BnaC07g17030D	AT5G43270	SBP
	novel_mir_235	BnaC09g17430D	AT5G43270	SBP
	novel_mir_235	BnaC09g27080D	AT5G50670	SBP
	novel_mir_235	BnaCnng61400D	AT1G69170	SBP
	novel_mir_432	BnaA10g16180D	AT5G18830	SBP
	novel_mir_432	BnaC09g39030D	AT5G18830	SBP
	novel_mir_543	BnaA03g13580D	AT5G50670	SBP
	novel_mir_543	BnaC03g16490D	AT5G50670	SBP
	novel_mir_151	BnaA01g01350D	AT4G36260	SRS
	novel_mir_687	BnaA09g34300D	AT3G54430	SRS
	novel_mir_128	BnaAnng09220D	AT1G75410	TALE
	novel_mir_128	BnaC06g36180D	AT1G75410	TALE
	novel_mir_578	BnaC03g61760D	AT4G36870	TALE
	novel_mir_816	BnaAnng09210D	AT1G75430	TALE
	novel_mir_816	BnaC06g36190D	AT1G75430	TALE
	novel_mir_110	BnaC05g51920D	AT3G18550	TCP
	novel_mir_263	BnaC01g40850D	AT4G18390	TCP
	novel_mir_681	BnaA03g58260D	AT4G18390	TCP
	novel_mir_681	BnaA08g17500D	AT1G30210	TCP
	novel_mir_681	BnaCnng34520D	AT1G30210	TCP
	novel_mir_698	BnaAnng16870D	AT3G02150	TCP
	novel_mir_698	BnaC05g48480D	AT3G02150	TCP
	novel_mir_935	BnaA03g33680D	AT3G15030	TCP
	novel_mir_935	BnaC03g38850D	AT3G15030	TCP
	novel_mir_935	BnaCnng59700D	AT3G15030	TCP
	novel_mir_101	BnaA07g21200D	AT1G76880	Trihelix
	novel_mir_101	BnaC06g18750D	AT1G76880	Trihelix
	novel_mir_104	BnaA03g17660D	AT2G38250	Trihelix
	novel_mir_104	BnaC03g21210D	AT2G38250	Trihelix
	novel_mir_117	BnaA07g21200D	AT1G76880	Trihelix
	novel_mir_120	BnaC03g50930D	AT5G63420	Trihelix
	novel_mir_133	BnaA06g22690D	AT5G63420	Trihelix
	novel_mir_301	BnaCnng46430D	AT1G76880	Trihelix
	novel_mir_541	BnaA03g01020D	AT5G03680	Trihelix
	novel_mir_138	BnaC04g52750D	AT2G42400	VOZ
	novel_mir_817	BnaA08g18270D	AT1G28520	VOZ
	novel_mir_390	BnaAnng36010D	AT3G18010	WOX
	novel_mir_597	BnaA08g14960D	AT4G35550	WOX
	novel_mir_597	BnaC03g62350D	AT4G35550	WOX
	novel_mir_648	BnaA02g24210D	AT5G45980	WOX
	novel_mir_648	BnaC02g32050D	AT5G45980	WOX
	novel_mir_111	BnaC02g34990D	AT2G03340	WRKY
	novel_mir_120	BnaAnng23990D	AT1G80840	WRKY
	novel_mir_120	BnaC02g26030D	AT1G80840	WRKY
	novel_mir_120	BnaC06g40170D	AT1G80840	WRKY
	novel_mir_125	BnaA03g46550D	AT4G24240	WRKY
	novel_mir_125	BnaC07g38840D	AT4G24240	WRKY
	novel_mir_131	BnaA03g48160D	AT4G26640	WRKY
	novel_mir_131	BnaC07g40660D	AT4G26640	WRKY
	novel_mir_132	BnaA01g15570D	AT4G26440	WRKY
	novel_mir_160	BnaC02g39170D	AT5G49520	WRKY
	novel_mir_160	BnaC07g27240D	AT5G49520	WRKY
	novel_mir_183	BnaA02g10650D	AT5G52830	WRKY
	novel_mir_183	BnaA03g05230D	AT5G15130	WRKY
	novel_mir_183	BnaA10g18980D	AT5G15130	WRKY
	novel_mir_183	BnaC02g14940D	AT5G52830	WRKY
	novel_mir_183	BnaC05g20030D	AT5G15130	WRKY
	novel_mir_183	BnaCnng42630D	AT5G15130	WRKY
	novel_mir_223	BnaA02g02500D	AT5G15130	WRKY
	novel_mir_426	BnaA03g17120D	AT2G37260	WRKY
	novel_mir_426	BnaA03g17130D	AT2G37260	WRKY
	novel_mir_487	BnaA02g36910D	AT2G03340	WRKY
	novel_mir_487	BnaA03g43640D	AT4G18170	WRKY
	novel_mir_487	BnaC07g35130D	AT4G18170	WRKY
	novel_mir_487	BnaC08g10370D	AT4G18170	WRKY
	novel_mir_553	BnaA01g15570D	AT4G26440	WRKY
	novel_mir_553	BnaC01g18490D	AT4G26440	WRKY
	novel_mir_680	BnaA04g01860D	AT3G58710	WRKY
	novel_mir_680	BnaC04g23420D	AT3G58710	WRKY
	novel_mir_698	BnaAnng39820D	AT4G39410	WRKY
	novel_mir_698	BnaC03g60600D	AT4G39410	WRKY
	novel_mir_929	BnaA04g01860D	AT3G58710	WRKY
	novel_mir_929	BnaA09g55250D	AT3G58710	WRKY
	novel_mir_929	BnaC04g23420D	AT3G58710	WRKY
	novel_mir_929	BnaC08g29410D	AT3G58710	WRKY
	novel_mir_974	BnaC03g22830D	AT2G40740	WRKY
	novel_mir_567	BnaA09g45550D	AT1G14687	ZF-HD
	novel_mir_567	BnaC08g39390D	AT1G14687	ZF-HD
	novel_mir_752	BnaA09g45550D	AT1G14687	ZF-HD
	novel_mir_752	BnaC08g39390D	AT1G14687	ZF-HD
	novel_mir_888	BnaA02g26470D	AT2G02540	ZF-HD
	novel_mir_888	BnaC02g34620D	AT2G02540	ZF-HD
Hormones
	miR156b	BnaA02g17670D	AT1G76680	12-oxophytodienoate reductase 1 (OPR1)
	miR156b	BnaC02g24210D	AT1G76680	12-oxophytodienoate reductase 1 (OPR1)
	miR156b	BnaC03g45030D	AT2G06050	oxophytodienoate-reductase 3 (OPR3)
	miR156c	BnaA02g17670D	AT1G76680	12-oxophytodienoate reductase 1 (OPR1)
	miR156c	BnaC02g24210D	AT1G76680	12-oxophytodienoate reductase 1 (OPR1)
	miR156c	BnaC03g45030D	AT2G06050	oxophytodienoate-reductase 3 (OPR3)
	miR156g	BnaA02g17670D	AT1G76680	12-oxophytodienoate reductase 1 (OPR1)
	miR156g	BnaC02g24210D	AT1G76680	12-oxophytodienoate reductase 1 (OPR1)
	miR156g	BnaC03g45030D	AT2G06050	oxophytodienoate-reductase 3 (OPR3)
	miR164b	BnaA02g09970D	AT5G53950	CUP-SHAPED COTYLEDON 2 (CUC2)
	miR164b	BnaA03g33770D	AT3G15170	CUP-SHAPED COTYLEDON1 (CUC1)
	miR164b	BnaC02g13890D	AT5G53950	CUP-SHAPED COTYLEDON 2 (CUC2)
	miR164b	BnaC03g38960D	AT3G15170	CUP-SHAPED COTYLEDON1 (CUC1)
	miR164b	BnaAnng07000D	AT5G61430	NAC domain containing protein 100 (NAC100)
	miR164b	BnaC02g01470D	AT5G07680	NAC domain containing protein 80 (NAC080)
	miR164b	BnaC07g49940D	AT5G61430	NAC domain containing protein 100 (NAC100)
	miR164b	BnaA01g28990D	AT3G15170	CUP-SHAPED COTYLEDON1 (CUC1)
	miR164b	BnaA08g00130D	AT1G56010	NAC domain containing protein 1 (NAC1)
	miR164b	BnaC01g36350D	AT3G15170	CUP-SHAPED COTYLEDON1 (CUC1)
	miR164b	BnaC03g70990D	AT1G56010	NAC domain containing protein 1 (NAC1)
	miR164b	BnaC04g34520D	AT3G15170	CUP-SHAPED COTYLEDON1 (CUC1)
	miR164b	BnaC05g38460D	AT3G15170	CUP-SHAPED COTYLEDON1 (CUC1)
	miR164b	BnaC07g45900D	AT4G35985	Senescence/dehydration-associated protein-related
	miR164c	BnaA02g09970D	AT5G53950	CUP-SHAPED COTYLEDON 2 (CUC2)
	miR164c	BnaA03g33770D	AT3G15170	CUP-SHAPED COTYLEDON1 (CUC1)
	miR164c	BnaC02g13890D	AT5G53950	CUP-SHAPED COTYLEDON 2 (CUC2)
	miR164c	BnaC03g38960D	AT3G15170	CUP-SHAPED COTYLEDON1 (CUC1)
	miR164c	BnaAnng07000D	AT5G61430	NAC domain containing protein 100 (NAC100)
	miR164c	BnaC02g01470D	AT5G07680	NAC domain containing protein 80 (NAC080)
	miR164c	BnaC07g49940D	AT5G61430	NAC domain containing protein 100 (NAC100)
	miR164c	BnaA01g28990D	AT3G15170	CUP-SHAPED COTYLEDON1 (CUC1)
	miR164c	BnaA08g00130D	AT1G56010	NAC domain containing protein 1 (NAC1)
	miR164c	BnaC01g36350D	AT3G15170	CUP-SHAPED COTYLEDON1 (CUC1)
	miR164c	BnaC03g70990D	AT1G56010	NAC domain containing protein 1 (NAC1)
	miR164c	BnaC04g34520D	AT3G15170	CUP-SHAPED COTYLEDON1 (CUC1)
	miR164c	BnaC05g38460D	AT3G15170	CUP-SHAPED COTYLEDON1 (CUC1)
	miR164c	BnaC07g45900D	AT4G35985	Senescence/dehydration-associated protein-related
	miR164d	BnaA02g09970D	AT5G53950	CUP-SHAPED COTYLEDON 2 (CUC2)
	miR164d	BnaA03g33770D	AT3G15170	CUP-SHAPED COTYLEDON1 (CUC1)
	miR164d	BnaC02g13890D	AT5G53950	CUP-SHAPED COTYLEDON 2 (CUC2)
	miR164d	BnaC03g38960D	AT3G15170	CUP-SHAPED COTYLEDON1 (CUC1)
	miR164d	BnaAnng07000D	AT5G61430	NAC domain containing protein 100 (NAC100)
	miR164d	BnaC02g01470D	AT5G07680	NAC domain containing protein 80 (NAC080)
	miR164d	BnaC07g49940D	AT5G61430	NAC domain containing protein 100 (NAC100)
	miR164d	BnaA01g28990D	AT3G15170	CUP-SHAPED COTYLEDON1 (CUC1)
	miR164d	BnaA08g00130D	AT1G56010	NAC domain containing protein 1 (NAC1)
	miR164d	BnaC01g36350D	AT3G15170	CUP-SHAPED COTYLEDON1 (CUC1)
	miR164d	BnaC03g70990D	AT1G56010	NAC domain containing protein 1 (NAC1)
	miR164d	BnaC04g34520D	AT3G15170	CUP-SHAPED COTYLEDON1 (CUC1)
	miR164d	BnaC05g38460D	AT3G15170	CUP-SHAPED COTYLEDON1 (CUC1)
	miR164d	BnaC07g45900D	AT4G35985	Senescence/dehydration-associated protein-related
	miR166f	BnaA02g16550D	AT1G73730	ETHYLENE-INSENSITIVE3-like 3 (EIL3)
	miR166f	BnaA08g11980D	AT4G32880	homeobox gene 8 (HB-8)
	miR166f	BnaA10g13520D	AT5G60690	REVOLUTA (REV)
	miR166f	BnaAnng30670D	AT4G32880	homeobox gene 8 (HB-8)
	miR166f	BnaC03g66860D	AT4G32880	homeobox gene 8 (HB-8)
	miR166f	BnaC09g54340D	AT5G60690	REVOLUTA (REV)
	miR390a	BnaC01g37700D	AT3G13380	BRI1-like 3 (BRL3)
	miR390b	BnaC01g37700D	AT3G13380	BRI1-like 3 (BRL3)
	miR390c	BnaC01g37700D	AT3G13380	BRI1-like 3 (BRL3)
	miR395a	BnaA06g33410D	AT3G25770	allene oxide cyclase 2 (AOC2)
	miR395a	BnaC07g22900D	AT3G25770	allene oxide cyclase 2 (AOC2)
	miR395a	BnaC07g22910D	AT3G25770	allene oxide cyclase 2 (AOC2)
	miR395a	BnaCnng76690D	AT3G25770	allene oxide cyclase 2 (AOC2)
	miR395a	BnaC08g36760D	AT1G19350	BRI1-EMS-SUPPRESSOR 1 (BES1)
	miR395b	BnaA06g33410D	AT3G25770	allene oxide cyclase 2 (AOC2)
	miR395b	BnaC07g22900D	AT3G25770	allene oxide cyclase 2 (AOC2)
	miR395b	BnaC07g22910D	AT3G25770	allene oxide cyclase 2 (AOC2)
	miR395b	BnaCnng76690D	AT3G25770	allene oxide cyclase 2 (AOC2)
	miR395b	BnaC08g36760D	AT1G19350	BRI1-EMS-SUPPRESSOR 1 (BES1)
	miR395c	BnaA06g33410D	AT3G25770	allene oxide cyclase 2 (AOC2)
	miR395c	BnaC07g22900D	AT3G25770	allene oxide cyclase 2 (AOC2)
	miR395c	BnaC07g22910D	AT3G25770	allene oxide cyclase 2 (AOC2)
	miR395c	BnaCnng76690D	AT3G25770	allene oxide cyclase 2 (AOC2)
	miR395c	BnaC08g36760D	AT1G19350	BRI1-EMS-SUPPRESSOR 1 (BES1)
	novel_mir_100	BnaA08g29080D	AT1G07640	OBP2
	novel_mir_100	BnaA10g00470D	AT1G01480	1-amino-cyclopropane-1-carboxylate synthase 2 (ACS2)
	novel_mir_100	BnaA09g15880D	AT1G54490	exoribonuclease 4 (XRN4)
	novel_mir_100	BnaC09g16680D	AT1G54490	exoribonuclease 4 (XRN4)
	novel_mir_100	BnaA08g16100D	AT4G39950	cytochrome P450, family 79, subfamily B, polypeptide 2 (CYP79B2)
	novel_mir_101	BnaC09g21910D	AT4G05160	AMP-dependent synthetase and ligase family protein
	novel_mir_101	BnaA08g23120D	AT1G17420	lipoxygenase 3 (LOX3)
	novel_mir_101	BnaA03g34110D	AT3G16240	delta tonoplast integral protein (DELTA-TIP)
	novel_mir_101	BnaA06g32840D	AT3G26520	tonoplast intrinsic protein 2 (TIP2)
	novel_mir_101	BnaAnng24130D	AT2G36830	gamma tonoplast intrinsic protein (GAMMA-TIP)
	novel_mir_101	BnaC07g23630D	AT3G26520	tonoplast intrinsic protein 2 (TIP2)
	novel_mir_101	BnaC03g03450D	AT5G08290	YELLOW-LEAF-SPECIFIC GENE 8 (YLS8)
	novel_mir_101	BnaA01g29770D	AT1G54270	eif4a-2 (EIF4A-2)
	novel_mir_101	BnaA05g13990D	AT1G54270	eif4a-2 (EIF4A-2)
	novel_mir_101	BnaA06g00550D	AT1G54270	eif4a-2 (EIF4A-2)
	novel_mir_101	BnaA09g10630D	AT1G62740	stress-inducible protein, putative
	novel_mir_101	BnaC02g46260D	AT1G72730	DEA(D/H)-box RNA helicase family protein
	novel_mir_101	BnaC03g15540D	AT1G54270	eif4a-2 (EIF4A-2)
	novel_mir_101	BnaC03g38220D	AT3G13920	eukaryotic translation initiation factor 4A1 (EIF4A1)
	novel_mir_101	BnaC06g07060D	AT1G54270	eif4a-2 (EIF4A-2)
	novel_mir_101	BnaA09g01370D	AT4G03190	GRR1-like protein 1 (GRH1)
	novel_mir_101	BnaC09g00530D	AT4G03190	GRR1-like protein 1 (GRH1)
	novel_mir_101	BnaA09g02390D	AT3G28860	ATP binding cassette subfamily B19 (ABCB19)
	novel_mir_101	BnaC09g01920D	AT3G28860	ATP binding cassette subfamily B19 (ABCB19)
	novel_mir_101	BnaC06g42190D	AT5G36230	ARM repeat superfamily protein
	novel_mir_101	BnaA03g49980D	AT4G30080	auxin response factor 16 (ARF16)
	novel_mir_101	BnaC07g42330D	AT4G30080	auxin response factor 16 (ARF16)
	novel_mir_101	BnaA02g31580D	AT1G56070	LOW EXPRESSION OF OSMOTICALLY RESPONSIVE GENES 1 (LOS1)
	novel_mir_101	BnaAnng05010D	AT5G65790	myb domain protein 68 (MYB68)
	novel_mir_101	BnaC02g43910D	AT5G65790	myb domain protein 68 (MYB68)
	novel_mir_102	BnaA08g15890D	AT4G37930	serine transhydroxymethyltransferase 1 (SHM1)
	novel_mir_102	BnaA10g04090D	AT1G06160	octadecanoid-responsive Arabidopsis AP2/ERF 59 (ORA59)
	novel_mir_102	BnaC05g04210D	AT1G06160	octadecanoid-responsive Arabidopsis AP2/ERF 59 (ORA59)
	novel_mir_102	BnaA03g09530D	AT5G59320	lipid transfer protein 3 (LTP3)
	novel_mir_102	BnaC03g12050D	AT5G59320	lipid transfer protein 3 (LTP3)
	novel_mir_102	BnaA06g02930D	AT1G50200	Alanyl-tRNA synthetase (ALATS)
	novel_mir_102	BnaC06g03380D	AT1G50200	Alanyl-tRNA synthetase (ALATS)
	novel_mir_102	BnaA04g12880D	AT2G22430	homeobox protein 6 (HB6)
	novel_mir_102	BnaA04g12890D	AT2G22430	homeobox protein 6 (HB6)
	novel_mir_104	BnaA03g02860D	AT5G10280	myb domain protein 92 (MYB92)
	novel_mir_104	BnaA02g18900D	AT1G78440	Arabidopsis thaliana gibberellin 2-oxidase 1 (ATGA2OX1)
	novel_mir_104	BnaA07g19610D	AT1G59870	PENETRATION 3 (PEN3)
	novel_mir_104	BnaCnng64010D	AT1G59870	PENETRATION 3 (PEN3)
	novel_mir_104	BnaC05g14810D	AT1G19180	TIFY10A
	novel_mir_104	BnaC05g28170D	AT1G19180	TIFY10A
	novel_mir_104	BnaC08g49800D	AT1G11310	MILDEW RESISTANCE LOCUS O 2 (MLO2)
	novel_mir_104	BnaA01g02450D	AT4G34710	arginine decarboxylase 2 (ADC2)
	novel_mir_104	BnaC01g18370D	AT4G38630	regulatory particle non-ATPase 10 (RPN10)
	novel_mir_104	BnaC07g27330D	AT5G49620	myb domain protein 78 (MYB78)
	novel_mir_104	BnaC03g12740D	AT5G57800	ECERIFERUM 3 (CER3)
	novel_mir_104	BnaC07g07130D	AT3G24520	heat shock transcription factor C1 (HSFC1)
	novel_mir_104	BnaC09g01740D	AT3G28580	P-loop containing nucleoside triphosphate hydrolases superfamily protein
	novel_mir_105	BnaA02g08340D	AT5G57090	ETHYLENE INSENSITIVE ROOT 1 (EIR1)
	novel_mir_105	BnaCnng64920D	AT5G57090	ETHYLENE INSENSITIVE ROOT 1 (EIR1)
	novel_mir_105	BnaC05g37000D	AT3G16340	pleiotropic drug resistance 1 (PDR1)
	novel_mir_105	BnaA09g08160D	AT5G65980	Auxin efflux carrier family protein
	novel_mir_110	BnaC03g46030D	AT2G16070	PLASTID DIVISION2 (PDV2)
	novel_mir_110	BnaCnng06010D	AT3G02850	STELAR K+ outward rectifier (SKOR)
	novel_mir_110	BnaA08g18790D	AT1G27730	salt tolerance zinc finger (STZ)
	novel_mir_110	BnaA09g27780D	AT1G27730	salt tolerance zinc finger (STZ)
	novel_mir_110	BnaC03g58080D	AT1G27730	salt tolerance zinc finger (STZ)
	novel_mir_111	BnaC09g43860D	AT5G13220	jasmonate-zim-domain protein 10
	novel_mir_111	BnaA08g15590D	AT4G36880	cysteine proteinase1 (CP1)
	novel_mir_111	BnaA07g02010D	AT2G18300	basic helix-loop-helix (bHLH) DNA-binding superfamily protein
	novel_mir_111	BnaA09g09600D	AT2G18300	basic helix-loop-helix (bHLH) DNA-binding superfamily protein
	novel_mir_111	BnaC07g03450D	AT2G18300	basic helix-loop-helix (bHLH) DNA-binding superfamily protein
	novel_mir_111	BnaC08g10460D	AT2G25180	response regulator 12 (RR12)
	novel_mir_111	BnaA06g25320D	AT2G18300	basic helix-loop-helix (bHLH) DNA-binding superfamily protein
	novel_mir_111	BnaC06g01430D	AT2G18300	basic helix-loop-helix (bHLH) DNA-binding superfamily protein
	novel_mir_111	BnaCnng11970D	AT3G43300	HOPM interactor 7 (ATMIN7)
	novel_mir_111	BnaA02g03170D	AT5G16600	myb domain protein 43 (MYB43)
	novel_mir_111	BnaA06g22330D	AT5G62880	RAC-like 10 (RAC10)
	novel_mir_111	BnaA06g37380D	AT4G38620	myb domain protein 4 (MYB4)
	novel_mir_111	BnaA10g17890D	AT5G16600	myb domain protein 43 (MYB43)
	novel_mir_111	BnaC02g06730D	AT5G16600	myb domain protein 43 (MYB43)
	novel_mir_111	BnaC07g47650D	AT4G38620	myb domain protein 4 (MYB4)
	novel_mir_111	BnaC09g41280D	AT5G16600	myb domain protein 43 (MYB43)
	novel_mir_115	BnaCnng62690D	AT4G19050	NB-ARC domain-containing disease resistance protein
	novel_mir_117	BnaA01g20340D	AT3G48080	alpha/beta-Hydrolases superfamily protein
	novel_mir_117	BnaAnng26220D	AT3G48080	alpha/beta-Hydrolases superfamily protein
	novel_mir_117	BnaC01g25570D	AT3G48080	alpha/beta-Hydrolases superfamily protein
	novel_mir_117	BnaCnng12090D	AT3G48080	alpha/beta-Hydrolases superfamily protein
	novel_mir_117	BnaA10g12810D	AT5G59845	Gibberellin-regulated family protein
	novel_mir_117	BnaC04g40260D	AT2G29090	cytochrome P450, family 707, subfamily A, polypeptide 2 (CYP707A2)
	novel_mir_119	BnaC04g04180D	AT2G45420	LOB domain-containing protein 18 (LBD18)
	novel_mir_119	BnaA01g11500D	AT4G21670	C-terminal domain phosphatase-like 1 (CPL1)
	novel_mir_120	BnaAnng23990D	AT1G80840	WRKY DNA-binding protein 40 (WRKY40)
	novel_mir_120	BnaC02g26030D	AT1G80840	WRKY DNA-binding protein 40 (WRKY40)
	novel_mir_120	BnaC06g40170D	AT1G80840	WRKY DNA-binding protein 40 (WRKY40)
	novel_mir_120	BnaC07g14590D	AT1G21270	wall-associated kinase 2 (WAK2)
	novel_mir_120	BnaC07g17610D	AT5G44030	cellulose synthase A4 (CESA4)
	novel_mir_120	BnaA01g33120D	AT3G02250	O-fucosyltransferase family protein
	novel_mir_120	BnaA02g24110D	AT5G45820	CBL-interacting protein kinase 20 (CIPK20)
	novel_mir_120	BnaA03g33390D	AT3G14440	nine-cis-epoxycarotenoid dioxygenase 3 (NCED3)
	novel_mir_120	BnaA05g25030D	AT3G14440	nine-cis-epoxycarotenoid dioxygenase 3 (NCED3)
	novel_mir_120	BnaA06g07630D	AT1G13110	cytochrome P450, family 71 subfamily B, polypeptide 7 (CYP71B7)
	novel_mir_120	BnaC05g39190D	AT3G14440	nine-cis-epoxycarotenoid dioxygenase 3 (NCED3)
	novel_mir_120	BnaC05g39200D	AT3G14440	nine-cis-epoxycarotenoid dioxygenase 3 (NCED3)
	novel_mir_120	BnaCnng32080D	AT3G14440	nine-cis-epoxycarotenoid dioxygenase 3 (NCED3)
	novel_mir_120	BnaA07g31710D	AT1G74740	calcium-dependent protein kinase 30 (CPK30)
	novel_mir_120	BnaC06g35560D	AT1G74740	calcium-dependent protein kinase 30 (CPK30)
	novel_mir_121	BnaA08g25950D	AT1G10170	NF-X-like 1 (NFXL1)
	novel_mir_121	BnaC08g14030D	AT1G10170	NF-X-like 1 (NFXL1)
	novel_mir_121	BnaA03g43960D	AT4G19230	cytochrome P450, family 707, subfamily A, polypeptide 1 (CYP707A1)
	novel_mir_121	BnaC07g35800D	AT4G19230	cytochrome P450, family 707, subfamily A, polypeptide 1 (CYP707A1)
	novel_mir_122	BnaA08g15890D	AT4G37930	serine transhydroxymethyltransferase 1 (SHM1)
	novel_mir_122	BnaA06g27050D	AT1G29500	SAUR-like auxin-responsive protein family
	novel_mir_122	BnaC03g59190D	AT1G29500	SAUR-like auxin-responsive protein family
	novel_mir_122	BnaA01g35430D	AT4G15560	CLOROPLASTOS ALTERADOS 1 (CLA1)
	novel_mir_122	BnaC01g22400D	AT4G15560	CLOROPLASTOS ALTERADOS 1 (CLA1)
	novel_mir_122	BnaC04g37380D	AT4G23250	EMBRYO DEFECTIVE 1290 (EMB1290)
	novel_mir_123	BnaA09g11780D	AT1G63910	myb domain protein 103 (AtMYB103)
	novel_mir_123	BnaC09g12530D	AT1G63910	myb domain protein 103 (AtMYB103)
	novel_mir_123	BnaA06g07730D	AT1G12980	ENHANCER OF SHOOT REGENERATION 1 (ESR1)
	novel_mir_123	BnaCnng43810D	AT2G31750	UDP-glucosyl transferase 74D1 (UGT74D1)
	novel_mir_125	BnaC05g45580D	AT3G06190	BTB-POZ and MATH domain 2 (BPM2)
	novel_mir_125	BnaA08g11980D	AT4G32880	homeobox gene 8 (HB-8)
	novel_mir_125	BnaA10g13520D	AT5G60690	REVOLUTA (REV)
	novel_mir_125	BnaAnng30670D	AT4G32880	homeobox gene 8 (HB-8)
	novel_mir_125	BnaC03g66860D	AT4G32880	homeobox gene 8 (HB-8)
	novel_mir_125	BnaC09g54340D	AT5G60690	REVOLUTA (REV)
	novel_mir_125	BnaA09g06990D	AT5G64740	cellulose synthase 6 (CESA6)
	novel_mir_126	BnaA08g01300D	AT1G53170	ethylene response factor 8 (ERF8)
	novel_mir_126	BnaA03g08200D	AT5G20990	B73
	novel_mir_126	BnaC03g10400D	AT5G20990	B73
	novel_mir_126	BnaA08g10420D	AT4G22680	myb domain protein 85 (MYB85)
	novel_mir_126	BnaC03g65090D	AT4G22680	myb domain protein 85 (MYB85)
	novel_mir_128	BnaA02g23230D	AT2G37710	receptor lectin kinase (RLK)
	novel_mir_128	BnaC02g28690D	AT2G37710	receptor lectin kinase (RLK)
	novel_mir_128	BnaA06g11690D	AT1G17380	jasmonate-zim-domain protein 5 (JAZ5)
	novel_mir_128	BnaA03g15880D	AT2G34555	gibberellin 2-oxidase 3 (ATGA2OX3)
	novel_mir_128	BnaA05g09290D	AT2G34555	gibberellin 2-oxidase 3 (ATGA2OX3)
	novel_mir_128	BnaC03g19010D	AT2G34555	gibberellin 2-oxidase 3 (ATGA2OX3)
	novel_mir_128	BnaC04g10690D	AT2G34555	gibberellin 2-oxidase 3 (ATGA2OX3)
	novel_mir_128	BnaA09g28670D	AT1G25560	TEMPRANILLO 1 (TEM1)
	novel_mir_128	BnaC05g20560D	AT1G25560	TEMPRANILLO 1 (TEM1)
	novel_mir_128	BnaA09g26170D	AT5G37020	auxin response factor 8 (ARF8)
	novel_mir_128	BnaC05g23210D	AT1G30330	auxin response factor 6 (ARF6)
	novel_mir_128	BnaA06g38330D	AT1G16540	ABA DEFICIENT 3 (ABA3)
	novel_mir_128	BnaA09g55820D	AT2G25170	PICKLE (PKL)
	novel_mir_128	BnaC08g33530D	AT2G25170	PICKLE (PKL)
	novel_mir_130	BnaC05g15220D	AT1G19640	jasmonic acid carboxyl methyltransferase (JMT)
	novel_mir_130	BnaA06g33410D	AT3G25770	allene oxide cyclase 2 (AOC2)
	novel_mir_130	BnaA09g19550D	AT3G25770	allene oxide cyclase 2 (AOC2)
	novel_mir_130	BnaC09g52570D	AT3G25770	allene oxide cyclase 2 (AOC2)
	novel_mir_130	BnaA03g08210D	AT5G21010	BTB-POZ and MATH domain 5 (BPM5)
	novel_mir_130	BnaC03g10410D	AT5G21010	BTB-POZ and MATH domain 5 (BPM5)
	novel_mir_130	BnaC09g36870D	AT5G21010	BTB-POZ and MATH domain 5 (BPM5)
	novel_mir_130	BnaCnng73550D	AT5G21010	BTB-POZ and MATH domain 5 (BPM5)
	novel_mir_130	BnaA05g05650D	AT2G39940	CORONATINE INSENSITIVE 1 (COI1)
	novel_mir_130	BnaCnng73330D	AT3G61890	homeobox 12 (HB-12)
	novel_mir_131	BnaA05g03580D	AT2G43820	UDP-glucosyltransferase 74F2 (UGT74F2)
	novel_mir_131	BnaA02g17670D	AT1G76680	12-oxophytodienoate reductase 1 (OPR1)
	novel_mir_131	BnaC02g24210D	AT1G76680	12-oxophytodienoate reductase 1 (OPR1)
	novel_mir_131	BnaC09g32060D	AT5G55540	TORNADO 1 (TRN1)
	novel_mir_131	BnaA06g09060D	AT1G14280	phytochrome kinase substrate 2 (PKS2)
	novel_mir_131	BnaC05g10510D	AT1G14280	phytochrome kinase substrate 2 (PKS2)
	novel_mir_131	BnaC08g16070D	AT1G14280	phytochrome kinase substrate 2 (PKS2)
	novel_mir_131	BnaC08g18960D	AT1G14280	phytochrome kinase substrate 2 (PKS2)
	novel_mir_131	BnaAnng27960D	AT2G32460	myb domain protein 101 (MYB101)
	novel_mir_131	BnaCnng51960D	AT2G32460	myb domain protein 101 (MYB101)
	novel_mir_131	BnaA10g21710D	AT5G10560	Glycosyl hydrolase family protein
	novel_mir_132	BnaA07g14320D	AT2G28900	outer plastid envelope protein 16-1 (OEP16-1)
	novel_mir_132	BnaC04g15130D	AT2G28900	outer plastid envelope protein 16-1 (OEP16-1)
	novel_mir_132	BnaA03g13590D	AT2G29980	fatty acid desaturase 3 (FAD3)
	novel_mir_132	BnaA04g17150D	AT2G29980	fatty acid desaturase 3 (FAD3)
	novel_mir_132	BnaA05g12360D	AT2G29980	fatty acid desaturase 3 (FAD3)
	novel_mir_132	BnaC03g16520D	AT2G29980	fatty acid desaturase 3 (FAD3)
	novel_mir_132	BnaC04g14820D	AT2G29980	fatty acid desaturase 3 (FAD3)
	novel_mir_132	BnaC04g40760D	AT2G29980	fatty acid desaturase 3 (FAD3)
	novel_mir_132	BnaA10g02750D	AT1G04610	YUCCA 3 (YUC3)
	novel_mir_132	BnaC05g49050D	AT1G04610	YUCCA 3 (YUC3)
	novel_mir_132	BnaA09g07610D	AT5G67030	ABA DEFICIENT 1 (ABA1)
	novel_mir_132	BnaC08g48380D	AT5G67030	ABA DEFICIENT 1 (ABA1)
	novel_mir_132	BnaA04g16900D	AT2G29090	cytochrome P450, family 707, subfamily A, polypeptide 2 (CYP707A2)
	novel_mir_132	BnaC04g15310D	AT2G29090	cytochrome P450, family 707, subfamily A, polypeptide 2 (CYP707A2)
	novel_mir_132	BnaC04g40260D	AT2G29090	cytochrome P450, family 707, subfamily A, polypeptide 2 (CYP707A2)
	novel_mir_133	BnaA02g31430D	AT5G26920	Cam-binding protein 60-like G (CBP60G)
	novel_mir_133	BnaA01g05080D	AT4G31780	monogalactosyl diacylglycerol synthase 1 (MGD1)
	novel_mir_133	BnaA03g51720D	AT4G31780	monogalactosyl diacylglycerol synthase 1 (MGD1)
	novel_mir_133	BnaCnng51890D	AT4G31780	monogalactosyl diacylglycerol synthase 1 (MGD1)
	novel_mir_133	BnaA01g01320D	AT4G36380	ROTUNDIFOLIA 3 (ROT3)
	novel_mir_133	BnaA03g16820D	AT2G36800	don-glucosyltransferase 1 (DOGT1)
	novel_mir_133	BnaC01g02330D	AT4G36380	ROTUNDIFOLIA 3 (ROT3)
	novel_mir_133	BnaA09g55820D	AT2G25170	PICKLE (PKL)
	novel_mir_133	BnaC08g33530D	AT2G25170	PICKLE (PKL)
	novel_mir_135	BnaA05g28200D	AT3G10660	calmodulin-domain protein kinase cdpk isoform 2 (CPK2)
	novel_mir_135	BnaC03g36720D	AT3G10660	calmodulin-domain protein kinase cdpk isoform 2 (CPK2)
	novel_mir_135	BnaC01g40040D	AT3G04580	ETHYLENE INSENSITIVE 4 (EIN4)
	novel_mir_135	BnaC09g52480D	AT2G03760	sulphotransferase 12 (SOT12)
	novel_mir_135	BnaA03g31330D	AT3G10660	calmodulin-domain protein kinase cdpk isoform 2 (CPK2)
	novel_mir_138	BnaA05g09830D	AT2G33830	Dormancy/auxin associated family protein
	novel_mir_138	BnaA10g17890D	AT5G16600	myb domain protein 43 (MYB43)
	novel_mir_138	BnaC09g41280D	AT5G16600	myb domain protein 43 (MYB43)
	novel_mir_138	BnaC07g35850D	AT4G23180	cysteine-rich RLK (RECEPTOR-like protein kinase) 10 (CRK10)
	novel_mir_140	BnaA03g34110D	AT3G16240	delta tonoplast integral protein (DELTA-TIP)
	novel_mir_140	BnaC03g39560D	AT3G16240	delta tonoplast integral protein (DELTA-TIP)
	novel_mir_140	BnaC09g52480D	AT2G03760	sulphotransferase 12 (SOT12)
	novel_mir_140	BnaA03g06820D	AT5G18030	SAUR-like auxin-responsive protein family
	novel_mir_140	BnaC03g08720D	AT5G18020	SAUR-like auxin-responsive protein family
	novel_mir_140	BnaC05g24110D	AT1G31930	extra-large GTP-binding protein 3 (XLG3)
	novel_mir_149	BnaA09g20410D	AT4G04540	cysteine-rich RLK (RECEPTOR-like protein kinase) 39 (CRK39)
	novel_mir_149	BnaCnng25690D	AT4G04540	cysteine-rich RLK (RECEPTOR-like protein kinase) 39 (CRK39)
	novel_mir_151	BnaA01g01350D	AT4G36260	STYLISH 2 (STY2)
	novel_mir_154	BnaA02g07840D	AT5G58140	phototropin 2 (PHOT2)
	novel_mir_154	BnaC03g12530D	AT5G58140	phototropin 2 (PHOT2)
	novel_mir_167	BnaA04g26870D	AT2G47000	ATP binding cassette subfamily B4 (ABCB4)
	novel_mir_169	BnaCnng74750D	AT1G21230	wall associated kinase 5 (WAK5)
	novel_mir_169	BnaC03g39650D	AT3G16430	jacalin-related lectin 31 (JAL31)
	novel_mir_169	BnaC08g37410D	AT1G18080	ATARCA
	novel_mir_176	BnaCnng74750D	AT1G21230	wall associated kinase 5 (WAK5)
	novel_mir_176	BnaC03g39650D	AT3G16430	jacalin-related lectin 31 (JAL31)
	novel_mir_176	BnaC01g38220D	AT3G12830	SAUR-like auxin-responsive protein family
	novel_mir_177	BnaA06g13080D	AT1G18890	calcium-dependent protein kinase 1 (CDPK1)
	novel_mir_177	BnaA09g44420D	AT1G18890	calcium-dependent protein kinase 1 (CDPK1)
	novel_mir_177	BnaC08g36980D	AT1G18890	calcium-dependent protein kinase 1 (CDPK1)
	novel_mir_179	BnaA04g10140D	AT5G40280	ENHANCED RESPONSE TO ABA 1 (ERA1)
	novel_mir_179	BnaC04g32260D	AT5G40280	ENHANCED RESPONSE TO ABA 1 (ERA1)
	novel_mir_180	BnaA02g05170D	AT5G20960	aldehyde oxidase 1 (AAO1)
	novel_mir_180	BnaUnng02510D	AT5G20960	aldehyde oxidase 1 (AAO1)
	novel_mir_181	BnaCnng17850D	AT1G66340	ETHYLENE RESPONSE 1 (ETR1)
	novel_mir_181	BnaA10g03830D	AT1G05630	5PTASE13
	novel_mir_181	BnaC05g03750D	AT1G05630	5PTASE13
	novel_mir_181	BnaC05g31240D	AT3G21090	ABC-2 type transporter family protein
	novel_mir_183	BnaA05g06820D	AT2G37710	receptor lectin kinase (RLK)
	novel_mir_183	BnaC04g07660D	AT2G37710	receptor lectin kinase (RLK)
	novel_mir_183	BnaAnng19730D	AT4G36380	ROTUNDIFOLIA 3 (ROT3)
	novel_mir_183	BnaC07g51130D	AT4G36380	ROTUNDIFOLIA 3 (ROT3)
	novel_mir_183	BnaC03g20270D	AT2G36620	ribosomal protein L24 (RPL24A)
	novel_mir_183	BnaC07g29390D	AT5G25370	phospholipase D alpha 3 (PLDALPHA3)
	novel_mir_184	BnaA07g19990D	AT1G80680	SUPPRESSOR OF AUXIN RESISTANCE 3 (SAR3)
	novel_mir_188	BnaC09g52480D	AT2G03760	sulphotransferase 12 (SOT12)
	novel_mir_190	BnaC05g48370D	AT3G02260	BIG (BIG)
	novel_mir_190	BnaC02g36350D	AT3G26790	FUSCA 3 (FUS3)
	novel_mir_204	BnaC03g32670D	AT3G01085	Protein kinase superfamily protein
	novel_mir_204	BnaA08g30740D	AT4G29010	ABNORMAL INFLORESCENCE MERISTEM (AIM1)
	novel_mir_204	BnaC07g41660D	AT4G29010	ABNORMAL INFLORESCENCE MERISTEM (AIM1)
	novel_mir_204	BnaCnng62430D	AT4G29010	ABNORMAL INFLORESCENCE MERISTEM (AIM1)
	novel_mir_206	BnaA08g07330D	AT5G33340	CONSTITUTIVE DISEASE RESISTANCE 1 (CDR1)
	novel_mir_206	BnaC08g08170D	AT5G33340	CONSTITUTIVE DISEASE RESISTANCE 1 (CDR1)
	novel_mir_206	BnaA03g05110D	AT5G14910	Heavy metal transport/detoxification superfamily protein
	novel_mir_206	BnaC03g06640D	AT5G14910	Heavy metal transport/detoxification superfamily protein
	novel_mir_206	BnaC03g59610D	AT1G30040	gibberellin 2-oxidase (GA2OX2)
	novel_mir_206	BnaA07g37720D	AT3G53480	pleiotropic drug resistance 9 (PDR9)
	novel_mir_207	BnaA08g23780D	AT1G15690	AVP1
	novel_mir_212	BnaA02g11210D	AT5G51810	gibberellin 20 oxidase 2 (GA20OX2)
	novel_mir_212	BnaC02g15510D	AT5G51810	gibberellin 20 oxidase 2 (GA20OX2)
	novel_mir_212	BnaC09g00230D	AT4G02780	GA REQUIRING 1 (GA1)
	novel_mir_215	BnaA10g25980D	AT5G04240	EARLY FLOWERING 6 (ELF6)
	novel_mir_215	BnaCnng10240D	AT5G04240	EARLY FLOWERING 6 (ELF6)
	novel_mir_216	BnaC03g32670D	AT3G01085	Protein kinase superfamily protein
	novel_mir_222	BnaCnng74750D	AT1G21230	wall associated kinase 5 (WAK5)
	novel_mir_222	BnaAnng04000D	AT4G02780	GA REQUIRING 1 (GA1)
	novel_mir_222	BnaC03g39650D	AT3G16430	jacalin-related lectin 31 (JAL31)
	novel_mir_222	BnaC01g38220D	AT3G12830	SAUR-like auxin-responsive protein family
	novel_mir_226	BnaA10g11110D	AT5G57090	ETHYLENE INSENSITIVE ROOT 1 (EIR1)
	novel_mir_226	BnaC09g53450D	AT5G57090	ETHYLENE INSENSITIVE ROOT 1 (EIR1)
	novel_mir_227	BnaA07g24860D	AT3G45140	lipoxygenase 2 (LOX2)
	novel_mir_227	BnaA07g38550D	AT3G45140	lipoxygenase 2 (LOX2)
	novel_mir_227	BnaAnng34320D	AT3G45140	lipoxygenase 2 (LOX2)
	novel_mir_227	BnaC06g26190D	AT3G45140	lipoxygenase 2 (LOX2)
	novel_mir_227	BnaCnng38620D	AT3G45140	lipoxygenase 2 (LOX2)
	novel_mir_227	BnaCnng67400D	AT3G45140	lipoxygenase 2 (LOX2)
	novel_mir_234	BnaA01g03010D	AT4G34138	UDP-glucosyl transferase 73B1 (UGT73B1)
	novel_mir_235	BnaA06g37370D	AT4G38630	regulatory particle non-ATPase 10 (RPN10)
	novel_mir_237	BnaA09g09650D	AT2G18550	homeobox protein 21 (HB21)
	novel_mir_238	BnaA01g30510D	AT3G12560	TRF-like 9 (TRFL9)
	novel_mir_241	BnaA03g29470D	AT3G06490	myb domain protein 108 (MYB108)
	novel_mir_241	BnaAnng14650D	AT2G27210	BRI1 suppressor 1 (BSU1)-like 3 (BSL3)
	novel_mir_260	BnaA08g30740D	AT4G29010	ABNORMAL INFLORESCENCE MERISTEM (AIM1)
	novel_mir_261	BnaA06g13460D	AT1G19350	BRI1-EMS-SUPPRESSOR 1 (BES1)
	novel_mir_261	BnaC07g46420D	AT4G37050	PATATIN-like protein 4 (PLP4)
	novel_mir_263	BnaAnng00100D	AT5G01820	serine/threonine protein kinase 1 (SR1)
	novel_mir_263	BnaA01g00370D	AT4G37580	HOOKLESS 1 (HLS1)
	novel_mir_263	BnaA06g37730D	AT4G37580	HOOKLESS 1 (HLS1)
	novel_mir_272	BnaA05g03490D	AT2G43710	SSI2
	novel_mir_272	BnaC02g11290D	AT5G57740	XB3 ortholog 2 in Arabidopsis thaliana (XBAT32)
	novel_mir_276	BnaA05g28200D	AT3G10660	calmodulin-domain protein kinase cdpk isoform 2 (CPK2)
	novel_mir_276	BnaC03g36720D	AT3G10660	calmodulin-domain protein kinase cdpk isoform 2 (CPK2)
	novel_mir_276	BnaC05g42370D	AT3G10660	calmodulin-domain protein kinase cdpk isoform 2 (CPK2)
	novel_mir_276	BnaA03g31330D	AT3G10660	calmodulin-domain protein kinase cdpk isoform 2 (CPK2)
	novel_mir_287	BnaC02g11480D	AT5G57560	Touch 4 (TCH4)
	novel_mir_295	BnaC07g35530D	AT4G18890	BES1/BZR1 homolog 3 (BEH3)
	novel_mir_319	BnaCnng25710D	AT4G04490	cysteine-rich RLK (RECEPTOR-like protein kinase) 36 (CRK36)
	novel_mir_325	BnaA09g55820D	AT2G25170	PICKLE (PKL)
	novel_mir_325	BnaC08g33530D	AT2G25170	PICKLE (PKL)
	novel_mir_330	BnaA02g13860D	AT1G68460	isopentenyltransferase 1 (IPT1)
	novel_mir_340	BnaA04g15530D	AT2G26980	CBL-interacting protein kinase 3 (CIPK3)
	novel_mir_345	BnaA03g07430D	AT5G18930	BUSHY AND DWARF 2 (BUD2)
	novel_mir_347	BnaC09g45330D	AT5G11320	YUCCA4 (YUC4)
	novel_mir_355	BnaCnng74750D	AT1G21230	wall associated kinase 5 (WAK5)
	novel_mir_355	BnaAnng04000D	AT4G02780	GA REQUIRING 1 (GA1)
	novel_mir_355	BnaC03g39650D	AT3G16430	jacalin-related lectin 31 (JAL31)
	novel_mir_355	BnaC01g38220D	AT3G12830	SAUR-like auxin-responsive protein family
	novel_mir_364	BnaA09g33970D	AT3G53750	actin 3 (ACT3)
	novel_mir_364	BnaC04g27010D	AT3G53750	actin 3 (ACT3)
	novel_mir_364	BnaC01g17360D	AT3G53750	actin 3 (ACT3)
	novel_mir_376	BnaC07g24650D	AT3G27670	RESURRECTION1 (RST1)
	novel_mir_376	BnaA01g11280D	AT4G21440	MYB-like 102 (MYB102)
	novel_mir_376	BnaC01g41180D	AT4G21440	MYB-like 102 (MYB102)
	novel_mir_376	BnaC05g27640D	AT1G35670	calcium-dependent protein kinase 2 (CDPK2)
	novel_mir_387	BnaA04g27930D	AT5G38240	Protein kinase family protein
	novel_mir_406	BnaC01g44850D	AT3G11580	AP2/B3-like transcriptional factor family protein
	novel_mir_407	BnaC07g41660D	AT4G29010	ABNORMAL INFLORESCENCE MERISTEM (AIM1)
	novel_mir_412	BnaCnng74750D	AT1G21230	wall associated kinase 5 (WAK5)
	novel_mir_412	BnaAnng04000D	AT4G02780	GA REQUIRING 1 (GA1)
	novel_mir_412	BnaC03g39650D	AT3G16430	jacalin-related lectin 31 (JAL31)
	novel_mir_412	BnaC01g38220D	AT3G12830	SAUR-like auxin-responsive protein family
	novel_mir_429	BnaCnng74750D	AT1G21230	wall associated kinase 5 (WAK5)
	novel_mir_429	BnaAnng04000D	AT4G02780	GA REQUIRING 1 (GA1)
	novel_mir_429	BnaC03g39650D	AT3G16430	jacalin-related lectin 31 (JAL31)
	novel_mir_429	BnaC01g38220D	AT3G12830	SAUR-like auxin-responsive protein family
	novel_mir_431	BnaA06g31470D	AT3G28470	DEFECTIVE IN MERISTEM DEVELOPMENT AND FUNCTION 1 (TDF1)
	novel_mir_431	BnaC07g25120D	AT3G28480	Oxoglutarate/iron-dependent oxygenase
	novel_mir_431	BnaA05g15950D	AT1G50200	Alanyl-tRNA synthetase (ALATS)
	novel_mir_439	BnaC04g51510D	AT2G47000	ATP binding cassette subfamily B4 (ABCB4)
	novel_mir_443	BnaA10g02400D	AT1G04120	multidrug resistance-associated protein 5 (MRP5)
	novel_mir_443	BnaC05g02300D	AT1G04120	multidrug resistance-associated protein 5 (MRP5)
	novel_mir_445	BnaA03g09900D	AT5G58140	phototropin 2 (PHOT2)
	novel_mir_445	BnaC03g12530D	AT5G58140	phototropin 2 (PHOT2)
	novel_mir_445	BnaA06g04070D	AT1G36160	acetyl-CoA carboxylase 1 (ACC1)
	novel_mir_445	BnaC06g01580D	AT1G36160	acetyl-CoA carboxylase 1 (ACC1)
	novel_mir_469	BnaA08g11980D	AT4G32880	homeobox gene 8 (HB-8)
	novel_mir_469	BnaA10g13520D	AT5G60690	REVOLUTA (REV)
	novel_mir_469	BnaAnng30670D	AT4G32880	homeobox gene 8 (HB-8)
	novel_mir_469	BnaC03g66860D	AT4G32880	homeobox gene 8 (HB-8)
	novel_mir_469	BnaC09g54340D	AT5G60690	REVOLUTA (REV)
	novel_mir_470	BnaA02g19470D	AT1G80680	SUPPRESSOR OF AUXIN RESISTANCE 3 (SAR3)
	novel_mir_470	BnaA07g19990D	AT1G80680	SUPPRESSOR OF AUXIN RESISTANCE 3 (SAR3)
	novel_mir_470	BnaC02g46530D	AT1G80680	SUPPRESSOR OF AUXIN RESISTANCE 3 (SAR3)
	novel_mir_470	BnaC06g19420D	AT1G80680	SUPPRESSOR OF AUXIN RESISTANCE 3 (SAR3)
	novel_mir_471	BnaC01g37810D	AT3G13224	RNA-binding (RRM/RBD/RNP motifs) family protein
	novel_mir_471	BnaC05g43980D	AT3G08550	KOBITO (KOB1)
	novel_mir_477	BnaA08g23150D	AT1G17380	jasmonate-zim-domain protein 5 (JAZ5)
	novel_mir_477	BnaC08g48340D	AT1G17380	jasmonate-zim-domain protein 5 (JAZ5)
	novel_mir_477	BnaA04g15520D	AT2G26910	pleiotropic drug resistance 4 (PDR4)
	novel_mir_477	BnaC04g38520D	AT2G26910	pleiotropic drug resistance 4 (PDR4)
	novel_mir_477	BnaA10g03830D	AT1G05630	5PTASE13
	novel_mir_483	BnaC03g74080D	AT1G56650	production of anthocyanin pigment 1 (PAP1)
	novel_mir_483	BnaC04g39280D	AT2G27760	tRNAisopentenyltransferase 2 (IPT2)
	novel_mir_490	BnaA01g26760D	AT3G18400	NAC domain containing protein 58 (NAC058)
	novel_mir_490	BnaCnng55590D	AT3G18400	NAC domain containing protein 58 (NAC058)
	novel_mir_490	BnaCnng63190D	AT3G18400	NAC domain containing protein 58 (NAC058)
	novel_mir_497	BnaC05g41780D	AT3G11480	BSMT1
	novel_mir_499	BnaC03g09550D	AT5G19330	ARM repeat protein interacting with ABF2 (ARIA)
	novel_mir_501	BnaA01g19850D	AT3G46520	actin-12 (ACT12)
	novel_mir_508	BnaA03g57320D	AT3G05200	ATL6
	novel_mir_515	BnaA03g36320D	AT4G15560	CLOROPLASTOS ALTERADOS 1 (CLA1)
	novel_mir_515	BnaC03g42170D	AT4G15560	CLOROPLASTOS ALTERADOS 1 (CLA1)
	novel_mir_523	BnaA01g27570D	AT3G16770	ethylene-responsive element binding protein (EBP)
	novel_mir_523	BnaC01g35070D	AT3G16770	ethylene-responsive element binding protein (EBP)
	novel_mir_535	BnaA05g16170D	AT1G49430	long-chain acyl-CoA synthetase 2 (LACS2)
	novel_mir_535	BnaC05g51350D	AT1G49430	long-chain acyl-CoA synthetase 2 (LACS2)
	novel_mir_536	BnaC08g26660D	AT3G55730	myb domain protein 109 (MYB109)
	novel_mir_539	BnaC09g52480D	AT2G03760	sulphotransferase 12 (SOT12)
	novel_mir_542	BnaA03g34950D	AT3G18780	actin 2 (ACT2)
	novel_mir_542	BnaA06g18020D	AT3G46520	actin-12 (ACT12)
	novel_mir_542	BnaA09g33970D	AT3G53750	actin 3 (ACT3)
	novel_mir_542	BnaC03g55960D	AT3G46520	actin-12 (ACT12)
	novel_mir_542	BnaC04g27010D	AT3G53750	actin 3 (ACT3)
	novel_mir_542	BnaA03g01680D	AT5G05690	CONSTITUTIVE PHOTOMORPHOGENIC DWARF (CPD)
	novel_mir_542	BnaC03g02230D	AT5G05690	CONSTITUTIVE PHOTOMORPHOGENIC DWARF (CPD)
	novel_mir_542	BnaA01g19850D	AT3G46520	actin-12 (ACT12)
	novel_mir_542	BnaA01g26500D	AT3G18780	actin 2 (ACT2)
	novel_mir_542	BnaA01g33120D	AT3G02250	O-fucosyltransferase family protein
	novel_mir_542	BnaA02g00190D	AT5G09810	actin 7 (ACT7)
	novel_mir_542	BnaA02g07080D	AT3G46520	actin-12 (ACT12)
	novel_mir_542	BnaA03g09510D	AT3G46520	actin-12 (ACT12)
	novel_mir_542	BnaA03g55890D	AT5G09810	actin 7 (ACT7)
	novel_mir_542	BnaA04g04550D	AT3G53750	actin 3 (ACT3)
	novel_mir_542	BnaA04g29020D	AT3G53750	actin 3 (ACT3)
	novel_mir_542	BnaA05g21350D	AT3G18780	actin 2 (ACT2)
	novel_mir_542	BnaA05g21360D	AT3G18780	actin 2 (ACT2)
	novel_mir_542	BnaA06g20460D	AT3G46520	actin-12 (ACT12)
	novel_mir_542	BnaA07g00230D	AT5G09810	actin 7 (ACT7)
	novel_mir_542	BnaA09g09810D	AT5G09810	actin 7 (ACT7)
	novel_mir_542	BnaA10g22340D	AT5G09810	actin 7 (ACT7)
	novel_mir_542	BnaC01g17360D	AT3G53750	actin 3 (ACT3)
	novel_mir_542	BnaC01g33900D	AT3G18780	actin 2 (ACT2)
	novel_mir_542	BnaC02g00690D	AT5G09810	actin 7 (ACT7)
	novel_mir_542	BnaC03g03940D	AT5G09810	actin 7 (ACT7)
	novel_mir_542	BnaC03g12030D	AT3G46520	actin-12 (ACT12)
	novel_mir_542	BnaC03g20820D	AT3G53750	actin 3 (ACT3)
	novel_mir_542	BnaC03g73810D	AT3G18780	actin 2 (ACT2)
	novel_mir_542	BnaC03g75050D	AT3G46520	actin-12 (ACT12)
	novel_mir_542	BnaC05g34300D	AT3G12110	actin-11 (ACT11)
	novel_mir_542	BnaC06g08720D	AT5G09810	actin 7 (ACT7)
	novel_mir_542	BnaC09g46850D	AT5G09810	actin 7 (ACT7)
	novel_mir_542	BnaA06g19620D	AT3G43600	aldehyde oxidase 2 (AAO2)
	novel_mir_543	BnaA09g19930D	AT4G05120	FUDR RESISTANT 1 (FUR1)
	novel_mir_543	BnaCnng65950D	AT4G05120	FUDR RESISTANT 1 (FUR1)
	novel_mir_545	BnaUnng03720D	AT5G59840	Ras-related small GTP-binding family protein
	novel_mir_547	BnaC03g70990D	AT1G56010	NAC domain containing protein 1 (NAC1)
	novel_mir_556	BnaCnng74750D	AT1G21230	wall associated kinase 5 (WAK5)
	novel_mir_556	BnaAnng04000D	AT4G02780	GA REQUIRING 1 (GA1)
	novel_mir_556	BnaC03g39650D	AT3G16430	jacalin-related lectin 31 (JAL31)
	novel_mir_556	BnaC01g38220D	AT3G12830	SAUR-like auxin-responsive protein family
	novel_mir_557	BnaA02g24110D	AT5G45820	CBL-interacting protein kinase 20 (CIPK20)
	novel_mir_557	BnaC02g31860D	AT5G45820	CBL-interacting protein kinase 20 (CIPK20)
	novel_mir_559	BnaA05g33630D	AT3G02260	BIG (BIG)
	novel_mir_559	BnaC05g48370D	AT3G02260	BIG (BIG)
	novel_mir_563	BnaCnng74750D	AT1G21230	wall associated kinase 5 (WAK5)
	novel_mir_563	BnaAnng04000D	AT4G02780	GA REQUIRING 1 (GA1)
	novel_mir_563	BnaC03g39650D	AT3G16430	jacalin-related lectin 31 (JAL31)
	novel_mir_563	BnaC01g38220D	AT3G12830	SAUR-like auxin-responsive protein family
	novel_mir_566	BnaC09g43300D	AT3G12390	Nascent polypeptide-associated complex (NAC), alpha subunit family protein
	novel_mir_568	BnaA09g53550D	AT5G44790	RESPONSIVE-TO-ANTAGONIST 1 (RAN1)
	novel_mir_570	BnaA02g13860D	AT1G68460	isopentenyltransferase 1 (IPT1)
	novel_mir_570	BnaC02g18220D	AT1G68460	isopentenyltransferase 1 (IPT1)
	novel_mir_574	BnaA05g34520D	AT2G40180	phosphatase 2C5 (PP2C5)
	novel_mir_580	BnaA06g35930D	AT5G46570	BR-signaling kinase 2 (BSK2)
	novel_mir_580	BnaC07g19260D	AT5G46570	BR-signaling kinase 2 (BSK2)
	novel_mir_590	BnaC04g39280D	AT2G27760	tRNAisopentenyltransferase 2 (IPT2)
	novel_mir_593	BnaA03g18760D	AT2G39800	delta1-pyrroline-5-carboxylate synthase 1 (P5CS1)
	novel_mir_595	BnaA10g01190D	AT1G02520	P-glycoprotein 11 (PGP11)
	novel_mir_597	BnaA10g28780D	AT1G45249	abscisic acid responsive elements-binding factor 2 (ABF2)
	novel_mir_611	BnaAnng30990D	AT2G19450	TRIACYLGLYCEROL BIOSYNTHESIS DEFECT 1 (TAG1)
	novel_mir_614	BnaA07g24860D	AT3G45140	lipoxygenase 2 (LOX2)
	novel_mir_614	BnaC06g26190D	AT3G45140	lipoxygenase 2 (LOX2)
	novel_mir_614	BnaCnng67400D	AT3G45140	lipoxygenase 2 (LOX2)
	novel_mir_617	BnaC03g73110D	AT4G03190	GRR1-like protein 1 (GRH1)
	novel_mir_627	BnaCnng74750D	AT1G21230	wall associated kinase 5 (WAK5)
	novel_mir_627	BnaC03g39650D	AT3G16430	jacalin-related lectin 31 (JAL31)
	novel_mir_627	BnaC01g38220D	AT3G12830	SAUR-like auxin-responsive protein family
	novel_mir_628	BnaA08g15610D	AT4G37260	myb domain protein 73 (MYB73)
	novel_mir_628	BnaC03g61550D	AT4G37260	myb domain protein 73 (MYB73)
	novel_mir_630	BnaA01g16450D	AT4G27450	Aluminium induced protein with YGL and LRDR motifs
	novel_mir_635	BnaA01g05280D	AT4G39030	ENHANCED DISEASE SUSCEPTIBILITY 5 (EDS5)
	novel_mir_635	BnaC01g00120D	AT4G39030	ENHANCED DISEASE SUSCEPTIBILITY 5 (EDS5)
	novel_mir_638	BnaA10g24850D	AT5G05700	arginine-tRNA protein transferase 1 (ATE1)
	novel_mir_643	BnaA05g31780D	AT3G05420	acyl-CoA binding protein 4 (ACBP4)
	novel_mir_643	BnaC05g46370D	AT3G05420	acyl-CoA binding protein 4 (ACBP4)
	novel_mir_643	BnaC06g14710D	AT3G05420	acyl-CoA binding protein 4 (ACBP4)
	novel_mir_643	BnaA03g28160D	AT3G02850	STELAR K+ outward rectifier (SKOR)
	novel_mir_643	BnaC03g33190D	AT3G02850	STELAR K+ outward rectifier (SKOR)
	novel_mir_645	BnaC04g21890D	AT3G61250	myb domain protein 17 (MYB17)
	novel_mir_647	BnaAnng00100D	AT5G01820	serine/threonine protein kinase 1 (SR1)
	novel_mir_653	BnaCnng41060D	AT5G56970	cytokinin oxidase 3 (CKX3)
	novel_mir_654	BnaA10g04090D	AT1G06160	octadecanoid-responsive Arabidopsis AP2/ERF 59 (ORA59)
	novel_mir_655	BnaA03g40380D	AT5G61600	ethylene response factor 104 (ERF104)
	novel_mir_655	BnaA05g04380D	AT2G44840	ethylene-responsive element binding factor 13 (ERF13)
	novel_mir_655	BnaC04g53270D	AT2G44840	ethylene-responsive element binding factor 13 (ERF13)
	novel_mir_655	BnaC07g31350D	AT5G61600	ethylene response factor 104 (ERF104)
	novel_mir_655	BnaA03g17600D	AT2G38120	AUXIN RESISTANT 1 (AUX1)
	novel_mir_655	BnaA04g21830D	AT2G38120	AUXIN RESISTANT 1 (AUX1)
	novel_mir_655	BnaA05g06540D	AT2G38120	AUXIN RESISTANT 1 (AUX1)
	novel_mir_655	BnaC03g21070D	AT2G38120	AUXIN RESISTANT 1 (AUX1)
	novel_mir_655	BnaC04g07210D	AT2G38120	AUXIN RESISTANT 1 (AUX1)
	novel_mir_655	BnaC04g45700D	AT2G38120	AUXIN RESISTANT 1 (AUX1)
	novel_mir_655	BnaA03g00310D	AT5G01540	lectin receptor kinase a4.1 (LECRKA4.1)
	novel_mir_655	BnaA08g30950D	AT4G25470	C-repeat/DRE binding factor 2 (CBF2)
	novel_mir_655	BnaAnng34260D	AT4G25470	C-repeat/DRE binding factor 2 (CBF2)
	novel_mir_655	BnaUnng01150D	AT4G25470	C-repeat/DRE binding factor 2 (CBF2)
	novel_mir_662	BnaC07g49940D	AT5G61430	NAC domain containing protein 100 (NAC100)
	novel_mir_670	BnaA05g18020D	AT1G32640	MYC2
	novel_mir_670	BnaC08g07580D	AT1G32640	MYC2
	novel_mir_673	BnaA05g07610D	AT2G36780	UDP-Glycosyltransferase superfamily protein
	novel_mir_673	BnaC04g08480D	AT2G36780	UDP-Glycosyltransferase superfamily protein
	novel_mir_679	BnaAnng23920D	AT3G11410	protein phosphatase 2CA (PP2CA)
	novel_mir_679	BnaC06g25000D	AT1G70000	myb-like transcription factor family protein
	novel_mir_680	BnaA10g21710D	AT5G10560	Glycosyl hydrolase family protein
	novel_mir_680	BnaC09g45990D	AT5G10560	Glycosyl hydrolase family protein
	novel_mir_681	BnaA03g05430D	AT5G15470	galacturonosyltransferase 14 (GAUT14)
	novel_mir_681	BnaC03g06960D	AT5G15470	galacturonosyltransferase 14 (GAUT14)
	novel_mir_681	BnaC09g42440D	AT5G15470	galacturonosyltransferase 14 (GAUT14)
	novel_mir_687	BnaA09g34300D	AT3G54430	SHI-related sequence 6 (SRS6)
	novel_mir_687	BnaA02g07840D	AT5G58140	phototropin 2 (PHOT2)
	novel_mir_687	BnaA03g09900D	AT5G58140	phototropin 2 (PHOT2)
	novel_mir_687	BnaA10g29230D	AT5G58140	phototropin 2 (PHOT2)
	novel_mir_687	BnaC02g10920D	AT5G58140	phototropin 2 (PHOT2)
	novel_mir_687	BnaC03g12530D	AT5G58140	phototropin 2 (PHOT2)
	novel_mir_691	BnaAnng30490D	AT4G37770	1-amino-cyclopropane-1-carboxylate synthase 8 (ACS8)
	novel_mir_691	BnaC01g01270D	AT4G37770	1-amino-cyclopropane-1-carboxylate synthase 8 (ACS8)
	novel_mir_691	BnaC03g76570D	AT4G37770	1-amino-cyclopropane-1-carboxylate synthase 8 (ACS8)
	novel_mir_691	BnaA01g00270D	AT4G37770	1-amino-cyclopropane-1-carboxylate synthase 8 (ACS8)
	novel_mir_691	BnaA04g13310D	AT2G22810	1-aminocyclopropane-1-carboxylate synthase 4 (ACS4)
	novel_mir_694	BnaA09g24710D	AT1G31930	extra-large GTP-binding protein 3 (XLG3)
	novel_mir_698	BnaA10g24020D	AT5G06950	AHBP-1B
	novel_mir_698	BnaC09g48640D	AT5G06950	AHBP-1B
	novel_mir_698	BnaC06g34910D	AT1G74080	myb domain protein 122 (MYB122)
	novel_mir_698	BnaA03g25520D	AT4G04500	cysteine-rich RLK (RECEPTOR-like protein kinase) 37 (CRK37)
	novel_mir_698	BnaA02g18830D	AT1G78240	TUMOROUS SHOOT DEVELOPMENT 2 (TSD2)
	novel_mir_698	BnaA08g18480D	AT1G28230	purine permease 1 (PUP1)
	novel_mir_698	BnaA06g33550D	AT3G25560	NSP-interacting kinase 2 (NIK2)
	novel_mir_698	BnaC07g45240D	AT2G31530	EMBRYO DEFECTIVE 2289 (EMB2289)
	novel_mir_698	BnaC09g01060D	AT3G28580	P-loop containing nucleoside triphosphate hydrolases superfamily protein
	novel_mir_699	BnaA03g33160D	AT3G13920	eukaryotic translation initiation factor 4A1 (EIF4A1)
	novel_mir_699	BnaA05g25510D	AT3G13920	eukaryotic translation initiation factor 4A1 (EIF4A1)
	novel_mir_699	BnaA06g00550D	AT1G54270	eif4a-2 (EIF4A-2)
	novel_mir_699	BnaA08g00760D	AT1G54270	eif4a-2 (EIF4A-2)
	novel_mir_699	BnaC03g15540D	AT1G54270	eif4a-2 (EIF4A-2)
	novel_mir_699	BnaC03g38220D	AT3G13920	eukaryotic translation initiation factor 4A1 (EIF4A1)
	novel_mir_699	BnaC03g70070D	AT1G54270	eif4a-2 (EIF4A-2)
	novel_mir_699	BnaCnng28430D	AT3G13920	eukaryotic translation initiation factor 4A1 (EIF4A1)
	novel_mir_699	BnaC06g37850D	AT1G77110	PIN-FORMED 6 (PIN6)
	novel_mir_701	BnaCnng74750D	AT1G21230	wall associated kinase 5 (WAK5)
	novel_mir_705	BnaCnng74750D	AT1G21230	wall associated kinase 5 (WAK5)
	novel_mir_705	BnaAnng04000D	AT4G02780	GA REQUIRING 1 (GA1)
	novel_mir_705	BnaC03g39650D	AT3G16430	jacalin-related lectin 31 (JAL31)
	novel_mir_705	BnaA08g06180D	AT1G36160	acetyl-CoA carboxylase 1 (ACC1)
	novel_mir_705	BnaC08g06560D	AT1G36160	acetyl-CoA carboxylase 1 (ACC1)
	novel_mir_705	BnaC01g38220D	AT3G12830	SAUR-like auxin-responsive protein family
	novel_mir_708	BnaA01g24810D	AT4G23180	cysteine-rich RLK (RECEPTOR-like protein kinase) 10 (CRK10)
	novel_mir_713	BnaA02g26940D	AT2G01420	PIN-FORMED 4 (PIN4)
	novel_mir_713	BnaC02g47640D	AT2G01420	PIN-FORMED 4 (PIN4)
	novel_mir_714	BnaC09g45370D	AT5G11270	overexpressor of cationic peroxidase 3 (OCP3)
	novel_mir_717	BnaA01g29910D	AT3G13224	RNA-binding (RRM/RBD/RNP motifs) family protein
	novel_mir_724	BnaA06g07210D	AT1G77120	alcohol dehydrogenase 1 (ADH1)
	novel_mir_724	BnaC02g06730D	AT5G16600	myb domain protein 43 (MYB43)
	novel_mir_727	BnaA10g01190D	AT1G02520	P-glycoprotein 11 (PGP11)
	novel_mir_727	BnaC04g51510D	AT2G47000	ATP binding cassette subfamily B4 (ABCB4)
	novel_mir_732	BnaC02g15280D	AT5G52300	LOW-TEMPERATURE-INDUCED 65 (LTI65)
	novel_mir_736	BnaA01g29390D	AT3G14440	nine-cis-epoxycarotenoid dioxygenase 3 (NCED3)
	novel_mir_736	BnaA03g33390D	AT3G14440	nine-cis-epoxycarotenoid dioxygenase 3 (NCED3)
	novel_mir_736	BnaA05g25030D	AT3G14440	nine-cis-epoxycarotenoid dioxygenase 3 (NCED3)
	novel_mir_736	BnaC01g36910D	AT3G14440	nine-cis-epoxycarotenoid dioxygenase 3 (NCED3)
	novel_mir_736	BnaC05g39190D	AT3G14440	nine-cis-epoxycarotenoid dioxygenase 3 (NCED3)
	novel_mir_736	BnaC05g39200D	AT3G14440	nine-cis-epoxycarotenoid dioxygenase 3 (NCED3)
	novel_mir_747	BnaA04g26870D	AT2G47000	ATP binding cassette subfamily B4 (ABCB4)
	novel_mir_747	BnaC04g51510D	AT2G47000	ATP binding cassette subfamily B4 (ABCB4)
	novel_mir_750	BnaA09g24720D	AT1G31880	BREVIS RADIX (BRX)
	novel_mir_750	BnaC05g24100D	AT1G31880	BREVIS RADIX (BRX)
	novel_mir_750	BnaA07g19990D	AT1G80680	SUPPRESSOR OF AUXIN RESISTANCE 3 (SAR3)
	novel_mir_750	BnaC06g19420D	AT1G80680	SUPPRESSOR OF AUXIN RESISTANCE 3 (SAR3)
	novel_mir_757	BnaA04g01700D	AT3G59220	pirin (PRN)
	novel_mir_757	BnaC04g23140D	AT3G59220	pirin (PRN)
	novel_mir_760	BnaA10g24850D	AT5G05700	arginine-tRNA protein transferase 1 (ATE1)
	novel_mir_765	BnaA07g39250D	AT1G78390	nine-cis-epoxycarotenoid dioxygenase 9 (NCED9)
	novel_mir_765	BnaC06g38870D	AT1G78390	nine-cis-epoxycarotenoid dioxygenase 9 (NCED9)
	novel_mir_772	BnaA03g02640D	AT5G08790	ATAF2
	novel_mir_772	BnaC03g03740D	AT5G08790	ATAF2
	novel_mir_772	BnaA03g22900D	AT2G26170	cytochrome P450, family 711, subfamily A, polypeptide 1 (CYP711A1)
	novel_mir_778	BnaA06g15640D	AT3G49690	myb domain protein 84 (MYB84)
	novel_mir_778	BnaCnng13370D	AT5G65790	myb domain protein 68 (MYB68)
	novel_mir_778	BnaA06g24760D	AT5G65790	myb domain protein 68 (MYB68)
	novel_mir_778	BnaAnng05010D	AT5G65790	myb domain protein 68 (MYB68)
	novel_mir_778	BnaC02g43910D	AT5G65790	myb domain protein 68 (MYB68)
	novel_mir_783	BnaA01g11500D	AT4G21670	C-terminal domain phosphatase-like 1 (CPL1)
	novel_mir_785	BnaA01g12930D	AT4G23180	cysteine-rich RLK (RECEPTOR-like protein kinase) 10 (CRK10)
	novel_mir_785	BnaA03g21620D	AT3G62250	ubiquitin 5 (UBQ5)
	novel_mir_785	BnaA04g27270D	AT3G62250	ubiquitin 5 (UBQ5)
	novel_mir_785	BnaA06g21550D	AT4G05050	ubiquitin 11 (UBQ11)
	novel_mir_785	BnaA06g21560D	AT4G05190	kinesin 5 (ATK5)
	novel_mir_785	BnaA07g19250D	AT3G62250	ubiquitin 5 (UBQ5)
	novel_mir_785	BnaA08g30590D	AT4G05050	ubiquitin 11 (UBQ11)
	novel_mir_785	BnaA09g19810D	AT4G05050	ubiquitin 11 (UBQ11)
	novel_mir_785	BnaA09g31060D	AT1G23410	Ribosomal protein S27a / Ubiquitin family protein
	novel_mir_785	BnaA09g39760D	AT3G62250	ubiquitin 5 (UBQ5)
	novel_mir_785	BnaAnng33460D	AT4G05050	ubiquitin 11 (UBQ11)
	novel_mir_785	BnaC01g34360D	AT3G52590	ubiquitin extension protein 1 (UBQ1)
	novel_mir_785	BnaC03g72450D	AT3G62250	ubiquitin 5 (UBQ5)
	novel_mir_785	BnaC04g21420D	AT3G62250	ubiquitin 5 (UBQ5)
	novel_mir_785	BnaC06g18420D	AT3G62250	ubiquitin 5 (UBQ5)
	novel_mir_785	BnaC06g21170D	AT4G05050	ubiquitin 11 (UBQ11)
	novel_mir_785	BnaC08g32090D	AT3G62250	ubiquitin 5 (UBQ5)
	novel_mir_785	BnaC09g21810D	AT4G05050	ubiquitin 11 (UBQ11)
	novel_mir_785	BnaA05g08370D	AT1G31340	related to ubiquitin 1 (RUB1)
	novel_mir_785	BnaC04g09440D	AT1G31340	related to ubiquitin 1 (RUB1)
	novel_mir_785	BnaCnng19460D	AT1G31340	related to ubiquitin 1 (RUB1)
	novel_mir_788	BnaA03g50360D	AT4G30610	BRI1 SUPPRESSOR 1 (BRS1)
	novel_mir_788	BnaAnng11860D	AT4G27630	GPCR-type G protein 2 (GTG2)
	novel_mir_793	BnaA09g06060D	AT5G62380	NAC-domain protein 101 (NAC101)
	novel_mir_797	BnaAnng30490D	AT4G37770	1-amino-cyclopropane-1-carboxylate synthase 8 (ACS8)
	novel_mir_797	BnaC01g01270D	AT4G37770	1-amino-cyclopropane-1-carboxylate synthase 8 (ACS8)
	novel_mir_803	BnaC09g21910D	AT4G05160	AMP-dependent synthetase and ligase family protein
	novel_mir_805	BnaA03g05130D	AT5G14930	senescence-associated gene 101 (SAG101)
	novel_mir_805	BnaA04g21700D	AT2G37940	Arabidopsis Inositol phosphorylceramide synthase 2 (AtIPCS2)
	novel_mir_805	BnaC03g20940D	AT2G37940	Arabidopsis Inositol phosphorylceramide synthase 2 (AtIPCS2)
	novel_mir_805	BnaC04g07550D	AT2G37940	Arabidopsis Inositol phosphorylceramide synthase 2 (AtIPCS2)
	novel_mir_805	BnaC04g45550D	AT2G37940	Arabidopsis Inositol phosphorylceramide synthase 2 (AtIPCS2)
	novel_mir_805	BnaCnng61880D	AT2G37940	Arabidopsis Inositol phosphorylceramide synthase 2 (AtIPCS2)
	novel_mir_806	BnaA02g23290D	AT5G42750	BRI1 kinase inhibitor 1 (BKI1)
	novel_mir_806	BnaA02g23300D	AT5G42750	BRI1 kinase inhibitor 1 (BKI1)
	novel_mir_806	BnaC02g28720D	AT5G42750	BRI1 kinase inhibitor 1 (BKI1)
	novel_mir_807	BnaCnng48460D	AT2G31660	SUPER SENSITIVE TO ABA AND DROUGHT2 (SAD2)
	novel_mir_810	BnaC01g27860D	AT1G58250	SABRE (SAB)
	novel_mir_815	BnaC03g39640D	AT3G16430	jacalin-related lectin 31 (JAL31)
	novel_mir_815	BnaC01g35050D	AT3G17600	indole-3-acetic acid inducible 31 (IAA31)
	novel_mir_832	BnaA03g05130D	AT5G14930	senescence-associated gene 101 (SAG101)
	novel_mir_832	BnaC03g06680D	AT5G14930	senescence-associated gene 101 (SAG101)
	novel_mir_836	BnaAnng36930D	AT3G10520	haemoglobin 2 (HB2)
	novel_mir_839	BnaA02g16020D	AT1G72520	PLAT/LH2 domain-containing lipoxygenase family protein
	novel_mir_839	BnaC02g21440D	AT1G72520	PLAT/LH2 domain-containing lipoxygenase family protein
	novel_mir_841	BnaC09g09270D	AT2G17290	calcium dependent protein kinase 6 (CPK6)
	novel_mir_843	BnaA05g33880D	AT3G01420	DOX1
	novel_mir_843	BnaC04g55700D	AT4G13620	Integrase-type DNA-binding superfamily protein
	novel_mir_843	BnaA07g11660D	AT1G19850	MONOPTEROS (MP)
	novel_mir_843	BnaC05g03750D	AT1G05630	5PTASE13
	novel_mir_853	BnaA03g49660D	AT4G29740	cytokinin oxidase 4 (CKX4)
	novel_mir_853	BnaC07g50850D	AT4G29740	cytokinin oxidase 4 (CKX4)
	novel_mir_857	BnaA04g15530D	AT2G26980	CBL-interacting protein kinase 3 (CIPK3)
	novel_mir_861	BnaA02g31570D	AT1G56070	LOW EXPRESSION OF OSMOTICALLY RESPONSIVE GENES 1 (LOS1)
	novel_mir_868	BnaC01g34460D	AT3G18130	receptor for activated C kinase 1C (RACK1C_AT)
	novel_mir_871	BnaA02g05190D	AT5G21010	BTB-POZ and MATH domain 5 (BPM5)
	novel_mir_871	BnaA06g31390D	AT3G28580	P-loop containing nucleoside triphosphate hydrolases superfamily protein
	novel_mir_882	BnaC02g42410D	AT5G63160	BTB and TAZ domain protein 1 (BT1)
	novel_mir_885	BnaA06g02670D	AT3G20310	ethylene response factor 7 (ERF7)
	novel_mir_885	BnaC06g03860D	AT1G50640	ethylene responsive element binding factor 3 (ERF3)
	novel_mir_888	BnaA01g29910D	AT3G13224	RNA-binding (RRM/RBD/RNP motifs) family protein
	novel_mir_898	BnaA10g17690D	AT5G16780	DEFECTIVELY ORGANIZED TRIBUTARIES 2 (DOT2)
	novel_mir_898	BnaC09g41060D	AT5G16780	DEFECTIVELY ORGANIZED TRIBUTARIES 2 (DOT2)
	novel_mir_908	BnaA07g19990D	AT1G80680	SUPPRESSOR OF AUXIN RESISTANCE 3 (SAR3)
	novel_mir_913	BnaA07g29650D	AT1G71860	protein tyrosine phosphatase 1 (PTP1)
	novel_mir_913	BnaC06g32850D	AT1G71860	protein tyrosine phosphatase 1 (PTP1)
	novel_mir_915	BnaC09g38970D	AT5G18930	BUSHY AND DWARF 2 (BUD2)
	novel_mir_921	BnaC01g27860D	AT1G58250	SABRE (SAB)
	novel_mir_921	BnaC09g15530D	AT1G58250	SABRE (SAB)
	novel_mir_921	BnaC09g15540D	AT1G58250	SABRE (SAB)
	novel_mir_921	BnaA05g26590D	AT3G12560	TRF-like 9 (TRFL9)
	novel_mir_921	BnaC05g40630D	AT3G12560	TRF-like 9 (TRFL9)
	novel_mir_926	BnaCnng25710D	AT4G04490	cysteine-rich RLK (RECEPTOR-like protein kinase) 36 (CRK36)
	novel_mir_929	BnaC08g45040D	AT1G06910	TRF-like 7 (TRFL7)
	novel_mir_929	BnaC09g21910D	AT4G05160	AMP-dependent synthetase and ligase family protein
	novel_mir_929	BnaA10g09660D	AT5G55540	TORNADO 1 (TRN1)
	novel_mir_929	BnaA05g18480D	AT1G34120	inositol polyphosphate 5-phosphatase I (IP5PI)
	novel_mir_929	BnaC05g28140D	AT1G34120	inositol polyphosphate 5-phosphatase I (IP5PI)
	novel_mir_935	BnaA06g33410D	AT3G25770	allene oxide cyclase 2 (AOC2)
	novel_mir_935	BnaA09g19550D	AT3G25770	allene oxide cyclase 2 (AOC2)
	novel_mir_935	BnaA09g19570D	AT3G25780	allene oxide cyclase 3 (AOC3)
	novel_mir_935	BnaC07g22900D	AT3G25770	allene oxide cyclase 2 (AOC2)
	novel_mir_935	BnaC07g22910D	AT3G25770	allene oxide cyclase 2 (AOC2)
	novel_mir_935	BnaC09g52550D	AT3G25780	allene oxide cyclase 3 (AOC3)
	novel_mir_935	BnaC09g52570D	AT3G25770	allene oxide cyclase 2 (AOC2)
	novel_mir_935	BnaCnng76690D	AT3G25770	allene oxide cyclase 2 (AOC2)
	novel_mir_935	BnaA08g09590D	AT4G21690	gibberellin 3-oxidase 3 (GA3OX3)
	novel_mir_935	BnaC03g64000D	AT4G21690	gibberellin 3-oxidase 3 (GA3OX3)
	novel_mir_935	BnaA09g47670D	AT1G11310	MILDEW RESISTANCE LOCUS O 2 (MLO2)
	novel_mir_935	BnaC08g49800D	AT1G11310	MILDEW RESISTANCE LOCUS O 2 (MLO2)
	novel_mir_935	BnaC04g42790D	AT5G65850	F-box and associated interaction domains-containing protein
	novel_mir_938	BnaC04g51990D	AT2G47430	CYTOKININ-INDEPENDENT 1 (CKI1)
	novel_mir_943	BnaA07g28560D	AT1G24180	IAA-CONJUGATE-RESISTANT 4 (IAR4)
	novel_mir_943	BnaC06g31170D	AT1G24180	IAA-CONJUGATE-RESISTANT 4 (IAR4)
	novel_mir_951	BnaA06g23120D	AT5G63980	SAL1
	novel_mir_951	BnaC03g50280D	AT5G63980	SAL1
	novel_mir_955	BnaC02g13140D	AT5G56030	heat shock protein 81-2 (HSP81-2)
	novel_mir_957	BnaA09g44970D	AT1G17520	Homeodomain-like/winged-helix DNA-binding family protein
	novel_mir_957	BnaC08g37720D	AT1G17520	Homeodomain-like/winged-helix DNA-binding family protein
	novel_mir_959	BnaA09g21880D	AT4G11260	SGT1B
	novel_mir_959	BnaC09g24130D	AT4G11260	SGT1B
	novel_mir_972	BnaA02g04460D	AT5G19780	tubulin alpha-5 (TUA5)
	novel_mir_972	BnaA02g04470D	AT5G19780	tubulin alpha-5 (TUA5)
	novel_mir_972	BnaA03g07740D	AT5G19780	tubulin alpha-5 (TUA5)
	novel_mir_972	BnaA10g15400D	AT5G19780	tubulin alpha-5 (TUA5)
	novel_mir_972	BnaA10g15410D	AT5G19780	tubulin alpha-5 (TUA5)
	novel_mir_972	BnaC02g09000D	AT5G19780	tubulin alpha-5 (TUA5)
	novel_mir_972	BnaC02g09010D	AT5G19780	tubulin alpha-5 (TUA5)
	novel_mir_972	BnaC03g09740D	AT5G19780	tubulin alpha-5 (TUA5)
	novel_mir_972	BnaC09g37930D	AT5G19780	tubulin alpha-5 (TUA5)
	novel_mir_979	BnaA03g18970D	AT2G40220	ABA INSENSITIVE 4 (ABI4)
	novel_mir_995	BnaA02g11860D	AT1G64990	GPCR-type G protein 1 (GTG1)
